# Supplementary material for: Spatial metrics in fire ecology: seeking consistency amidst complexity
Source: Biol Rev Camb Philos Soc. 2026 Feb 3;101(4):1641–61. doi: 10.1002/brv.70140 (PMC13326798; doi:10.1002/brv.70140)
Supplement: Supplementary file 1 — Appendix S1. Articles included in the topic modelling analysis and qualitative review. [file BRV-101-1641-s002.xlsx]

## Sheet: Articles included
ID	Authors	Article Title	Abstract	Author Keywords	Publication Year	Topic modelling	Qualitative	Taxa
1	Greenwood, L; Bird, RB; McGuire, C; Jadai, N; Price, J; Skroblin, A; van Leeuwen, S; Nimmo, D	Indigenous pyrodiversity promotes plant diversity	Pyrodiversity (temporally and spatially diverse fire histories) is thought to promote biodiversity by increasing environmental heterogeneity and replicating Indigenous fire regimes, yet studies of pyrodiversity-biodiversity relationships from areas under active Indigenous fire stewardship are rare. Here, we explored whether Indigenous pyrodiversity promoted plant richness and diversity in an arid…	Pyrodiversity; Indigenous burning; Plant richness; Plant diversity; Patch mosaic burning; Invisible fire mosaic	2024	Yes	Yes	Plants
2	Foster, CN; Barton, PS; Robinson, NM; Macgregor, CI; Lindenmayer, DB	Effects of a large wildfire on vegetation structure in a variable fire mosaic	Management guidelines for many fire-prone ecosystems highlight the importance of maintaining a variable mosaic of fire histories for biodiversity conservation. Managers are encouraged to aim for fire mosaics that are temporally and spatially dynamic, include all successional states of vegetation, and also include variation in the underlying invisible mosaic of past fire frequencies, severities, a…	biodiversity; fire mosaic; invisible mosaic; prescribed burning; pyrodiversity; vegetation structure	2017	Yes	Yes	Plants
3	Jones, GM; Tingley, MW	Pyrodiversity and biodiversity: A history, synthesis, and outlook	Aim Pyrodiversity is the spatial or temporal variability in fire effects across a landscape. Multiple ecological hypotheses, when applied to the context of post-fire systems, suggest that high pyrodiversity will lead to high biodiversity. This resultant pyrodiversity-biodiversity hypothesis has grown popular but has received mixed support by recent empirical research. In this paper, we sought to …	ecological mechanisms; fire management; fire mosaic; megafires; pyrodiversity; pyrodiversity– biodiversity hypothesis; scale	2022	Yes	Yes	Non-specific
4	Linley, GD; Jolly, CJ; Wooster, EIF; Spencer, EE; Cowan, MA; Geary, WL; de Laive, A; Michael, DR; Ritchie, EG; Nimmo, DG	Widespread resilience of animal species, functional diversity, and predator-prey networks to an unprecedented gigafire	1. Climate change is altering fire regimes globally, leading to an increased incidence of large and severe wildfires, including gigafires (>100,000 ha), that homogenise landscapes. Despite this, our understanding of how large, severe wildfires affect biodiversity at the landscape scale remains limited. 2. We investigated the impact of a gigafire that occurred during the unprecedented 2019-20 Aust…	Black Summer wildfires; fire severity; pyrodiversity; terrestrial fauna	2024	Yes	Yes	Multi
5	Gordijn, PJ; O'Connor, TG	Multidecadal effects of fire in a grassland biodiversity hotspot: Does pyrodiversity enhance plant diversity?	Native grasslands have been vastly transformed with the expansion of human activities. Applied fire regimes offer conservation-based management an opportunity to enhance remaining grassland biodiversity and secure its persistence into the future. Fire regimes have complex interactions with abiotic and biotic ecosystem components that influence environmental heterogeneity and biodiversity. We exam…	burn season; fire-return interval; functional groups; grassland plant diversity; long-term experiment; pyrodiversity	2021	Yes	Yes	Plants
6	Greenwood, L; Bird, RB; Nimmo, D	Indigenous burning shapes the structure of visible and invisible fire mosaics	Context In many regions of the world, Indigenous people continue to shape landscape patterns using fire. Some studies show that Indigenous fire regimes create a diverse visible mosaic of time-since-fire ages. Less is known about the underlying, cumulative spatiotemporal patterns of fires that are hidden beneath visible fire scars-termed the invisible fire mosaic-despite its role in shaping biota …	Anthropogenic fire; Indigenous burning; Invisible fire mosaic; Pyrodiversity; Patch mosaic burning	2022	Yes	No
7	French, B; Murphy, BP; Bowman, DMJS	Promoting Optimal Habitat Availability by Maintaining Fine-Grained Burn Mosaics: A Modelling Study in an Australian Semi-Arid Temperate Woodland	The pyrodiversity-biodiversity (P-B) hypothesis posits that spatiotemporally variable fire regimes increase wildlife habitat diversity, and that the fine-grained mosaics resulting from small patchy fires enhance biodiversity. This logic underpins the patch mosaic burning (PMB) paradigm and reinforces the benefits of Indigenous fire management, which tends to promote pyrodiversity. However, tests …	biodiversity conservation; fire mosaics; fire simulation; fire size; Indigenous fire management; mallee; mosaic grain size; patch mosaic burning; pyrodiversity	2024	Yes	Yes	Multi
8	Ponisio, LC; Wilkin, K; M'Gonigle, LK; Kulhanek, K; Cook, L; Thorp, R; Griswold, T; Kremen, C	Pyrodiversity begets plant-pollinator community diversity	Fire has a major impact on the structure and function of many ecosystems globally. Pyrodiversity, the diversity of fires within a region (where diversity is based on fire characteristics such as extent, severity, and frequency), has been hypothesized to promote biodiversity, but changing climate and land management practices have eroded pyrodiversity. To assess whether changes in pyrodiversity wi…	bees (Hymenoptera: Apoidea); community assembly; drought; environmental heterogeneity; fire regime; fire severity	2016	Yes	Yes	Invertebrates
9	Kelly, LT; Brotons, L; Giljohann, KM; McCarthy, MA; Pausas, JG; Smith, AL	Bridging the Divide: Integrating Animal and Plant Paradigms to Secure the Future of Biodiversity in Fire-Prone Ecosystems	Conserving animals and plants in fire-prone landscapes requires evidence of how fires affect modified ecosystems. Despite progress on this front, fire ecology is restricted by a dissonance between two dominant paradigms: 'fire mosaics' and 'functional types'. The fire mosaic paradigm focuses on animal responses to fire events and spatial variation, whereas the functional type paradigm focuses on …	biodiversity monitoring; fire ecology; fire management; fire mosaic; functional trait; life-history; plant functional type; plant-animal interactions; pyrodiversity; wildfire	2018	Yes	No
10	Oliveira, SLJ; Campagnolo, ML; Price, OF; Edwards, AC; Russell-Smith, J; Pereira, JMC	ECOLOGICAL IMPLICATIONS OF FINE-SCALE FIRE PATCHINESS AND SEVERITY IN TROPICAL SAVANNAS OF NORTHERN AUSTRALIA	Understanding fine-scale fire patchiness has significant implications for ecological processes and biodiversity conservation. It can affect local extinction of and recolonisation by relatively immobile fauna and poorly seed-dispersed flora in fire-affected areas. This study assesses fine-scale fire patchiness and severity, and associated implications for biodiversity, in north Australian tropical…	biodiversity; fire patchiness; fire patterns; fire-sensitive plants; fire severity; northern Australia savannas; season; unburned patch; vegetation communities	2015	Yes	Yes	Plants
11	Martin, RA; Hamman, ST	IGNITION PATTERNS INFLUENCE FIRE SEVERITY AND PLANT COMMUNITIES IN PACIFIC NORTHWEST, USA, PRAIRIES	In the prairies of the Pacific Northwest, USA, fire has been reintroduced as a tool for reducing non-native, invasive plant cover and promoting the growth and establishment of native plant communities. Head fires and backing fires are the two primary ignition patterns used to complete most prescribed burns, but the relative effectiveness of these two methods on invasive plant control and native e…	backing fire; community analysis; fire intensity; fire severity; head fire; ignition pattern; prescribed fire; restoration; vegetation	2016	Yes	No
12	Parr, CL; Andersen, AN	Patch mosaic burning for biodiversity conservation: a critique of the pyrodiversity paradigm	Fire management is increasingly focusing on introducing heterogeneity in burning patterns under the assumption that pyrodiversity begets biodiversity. This concept has been formalized as patch mosaic burning (PMB), in which fire is manipulated to create a mosaic of patches representative of a range of fire histories to generate heterogeneity across space and time. Although PMB is an intuitively a…	adaptive management; conservation management; fire; monitoring	2006	Yes	Yes	Non-specific
13	Davies, HF; Visintin, C; Murphy, BP; Ritchie, EG; Banks, SC; Davies, ID; Bowman, DMJS	Pyrodiversity trade-offs: A simulation study of the effects of fire size and dispersal ability on native mammal populations in northern Australian savannas	Maximising the spatiotemporal variability of prescribed fire (i.e. pyrodiversity) is often thought to benefit biodiversity. However, given mixed empirical support, the generality of the pyrodiversity hypothesis remains questionable. Here, we use a simulation experiment to explore the effects of spatiotemporal fire patterns on the population trajectories of four mammal species in a northern Austra…	Biodiversity; Conservation; Fire; Northern Australia; Pyrodiversity; Savanna; Simulations	2023	Yes	Yes	Mammals
14	Kelly, LT; Bennett, AF; Clarke, MF; McCarthy, MA	Optimal fire histories for biodiversity conservation	Fire is used as a management tool for biodiversity conservation worldwide. A common objective is to avoid population extinctions due to inappropriate fire regimes. However, in many ecosystems, it is unclear what mix of fire histories will achieve this goal. We determined the optimal fire history of a given area for biological conservation with a method that links tools from 3 fields of research: …	biodiversity index; birds; fire mosaic; geometric mean; patch-mosaic burning; pyrodiversity; reptiles; small mammals	2015	Yes	Yes	Multi
15	Steel, ZL; Collins, BM; Sapsis, DB; Stephens, SL	Quantifying pyrodiversity and its drivers	Pyrodiversity or variation in spatio-temporal fire patterns is increasingly recognized as an important determinant of ecological pattern and process, yet no consensus surrounds how best to quantify the phenomenon and its drivers remain largely untested. We present a generalizable functional diversity approach for measuring pyrodiversity, which incorporates multiple fire regime traits and can be a…	pyrodiversity; biodiversity; functional diversity; wildfire; landscape ecology; fire ecology	2021	Yes	Yes	Non-specific
16	Farnsworth, LM; Nimmo, DG; Kelly, LT; Bennett, AF; Clarke, MF	Does pyrodiversity beget alpha, beta or gamma diversity? A case study using reptiles from semi-arid Australia	Aim A common assumption in fire ecology and management is that landscapes with a greater diversity of fire-ages will support a greater diversity of animal species (i.e. 'pyrodiversity begets biodiversity'). This assumption is based on the idea that landscapes with a more diverse fire history provide a greater array of post-fire habitats, leading to a greater number of species within the landscape…	patch-mosaic burning; beta-diversity; pyrodiversity; semi-arid; fire management; reptiles; Fire ecology	2014	Yes	Yes	Reptiles/Amphibians
17	Nimmo, DG; Kelly, LT; Spence-Bailey, LM; Watson, SJ; Taylor, RS; Clarke, MF; Bennett, AF	Fire Mosaics and Reptile Conservation in a Fire-Prone Region	Fire influences the distribution of fauna in terrestrial biomes throughout the world. Use of fire to achieve a mosaic of vegetation in different stages of succession after burning (i.e., patch-mosaic burning) is a dominant conservation practice in many regions. Despite this, knowledge of how the spatial attributes of vegetation mosaics created by fire affect fauna is extremely scarce, and it is u…	fire; landscape ecology; land mosaic; patch-mosaic burning; pyrodiversity; reptile; semiarid; whole landscape	2013	Yes	Yes	Reptiles/Amphibians
18	Maravalhas, J; Vasconcelos, HL	Revisiting the pyrodiversity-biodiversity hypothesis: long-term fire regimes and the structure of ant communities in a Neotropical savanna hotspot	The idea that variable fire regimes (pyrodiversity) may increase habitat heterogeneity and, consequently, increase biodiversity at the landscape level is a relatively old one. However, this idea has been recently challenged by studies showing that the biota of fire-prone ecosystems is so resilient to fire that variation in fire regime has little ecological consequences. We evaluated how communiti…	ant community; cerrado; conservation; disturbance; formicidae; land management; patch mosaic burning; prescribed fire; pyrodiversity-biodiversity hypothesis; savanna hotspot	2014	Yes	No
19	Faivre, N; Roche, P; Boer, MM; McCaw, L; Grierson, PF	Characterization of landscape pyrodiversity in Mediterranean environments: contrasts and similarities between south-western Australia and south-eastern France	Landscape pyrodiversity encapsulates the range of spatiotemporal variability in disturbance by fire. There is a widely-held view that diversity in fire regimes promotes biological diversity (i.e., the Pyrodiversity-Biodiversity paradigm). However, this relationship needs to be examined more carefully as pyrodiversity at the landscape scale remains poorly defined and difficult to quantify. Here, w…	Fire regime; Fire mosaic; Landscape ecology; Spatiotemporal analysis; Prescribed burning; Wildfire; Pyrodiversity-biodiversity paradigm	2011	Yes	No
20	Steel, ZL; Miller, JED; Ponisio, LC; Tingley, MW; Wilkin, K; Blakey, R; Hoffman, KM; Jones, G	A roadmap for pyrodiversity science	BackgroundContemporary and projected shifts in global fire regimes highlight the importance of understanding how fire affects ecosystem function and biodiversity across taxa and geographies. Pyrodiversity, or heterogeneity in fire history, is often an important driver of biodiversity, though it has been largely overlooked until relatively recently. In this paper, we synthesise previous research t…	biodiversity; climate change; conservation; fire ecology; fire regimes; landscape ecology; pyrodiversity	2024	Yes	Yes	Non-specific
21	Stillman, AN; Wilkerson, RL; Kaschube, DR; Siegel, RB; Sawyer, SC; Tingley, MW	Incorporating pyrodiversity into wildlife habitat assessments for rapid post-fire management: A woodpecker case study	Spatial and temporal variation in fire characteristics-termed pyrodiversity-are increasingly recognized as important factors that structure wildlife communities in fire-prone ecosystems, yet there have been few attempts to incorporate pyrodiversity or post-fire habitat dynamics into predictive models of animal distributions and abundance to support post-fire management. We use the black-backed wo…	adaptive management; black-backed woodpecker; fire severity; forest management; occupancy; Picoides arcticus; predictive model; wildfire	2023	Yes	Yes	Birds
22	Souza, CV; Lourenço, A; Chagas, MC; Vieira, EM	Pyrodiversity begets taxonomic and functional richness of tropical mammals	Understanding how species respond to the environmental heterogeneity created by fire (i.e., pyrodiversity) is essential to protect biodiversity in the face of current changes in the natural fire regime. Pyrodiversity is hypothesized to promote biodiversity, but this hypothesis has mixed support and has never been tested for medium- and large-sized mammals in a neotropical savanna. Here, we invest…	Fire mosaics; Environmental heterogeneity; Savanna; Biodiversity; Fire management; Mammalian community	2023	Yes	Yes	Mammals
23	Brassard, F; Pettit, MJ; Murphy, BP; Andersen, AN	Fire influences ant diversity by modifying vegetation structure in an Australian tropical savanna	Fire is a dominant ecological force shaping many faunal communities globally. Fire affects fauna either directly, such as by killing individuals, or indirectly, such as by modifying vegetation structure. Vegetation structure itself also modulates fire frequency and intensity. As such, faunal responses to fire need to be seen through the lens of variable fire activity and vegetation structure. Her…	biodiversity; community ecology; disturbance; Formicidae; pyrodiversity; tropical savanna	2023	Yes	No
24	Senior, KL; Giljohann, KM; McCarthy, MA; Kelly, LT	A field test of mechanisms underpinning animal diversity in recently burned landscapes	Planned burning generates different types of pyrodiversity, however, experimental tests of how alternative spatial patterns of burning influence animal communities remain rare. Field tests are needed to understand the mechanisms through which spatial variation in planned fire affects fauna, and how fire can be applied to benefit biodiversity. We tested five hypotheses of how fire-driven variation…	biodiversity; fire management; fire mosaic; mammals; planned fire; prescribed fire; pyrodiversity; reptiles	2023	Yes	Yes	Multi
25	Williamson, GJ; Ellis, TM; Bowman, DMJS	Double-Differenced dNBR: Combining MODIS and Landsat Imagery to Map Fine-Grained Fire MOSAICS in Lowland Eucalyptus Savanna in Kakadu National Park, Northern Australia	A neglected dimension of the fire regime concept is fire patchiness. Habitat mosaics that emerge from the grain of burned and unburned patches (pyrodiversity) are critical for the persistence of a diverse range of plant and animal species. This issue is of particular importance in frequently burned tropical Eucalyptus savannas, where coarse fire mosaics have been hypothesized to have caused the r…	fire management; fire regime; pyrodiversity; pyrogeography; remote sensing; wildlife; wildfire; landsat	2022	Yes	No
26	Davies, AB; Eggleton, P; van Rensburg, BJ; Parr, CL	The pyrodiversity-biodiversity hypothesis: a test with savanna termite assemblages	1. Fire is an important disturbance in African savannas where it is generally assumed that high levels of pyrodiversity (variation in aspects of the fire regime) are necessary to maintain high levels of biodiversity. There is, however, little empirical evidence in support of this hypothesis for animals. Furthermore, the relationship between pyrodiversity and biodiversity may vary with different s…	burning; disturbance; fire; invertebrates; mean annual precipitation; patch mosaic burning	2012	Yes	Yes	Invertebrates
27	Taylor, RS; Watson, SJ; Nimmo, DG; Kelly, LT; Bennett, AF; Clarke, MF	Landscape-scale effects of fire on bird assemblages: does pyrodiversity beget biodiversity?	Aim A common strategy for conserving biodiversity in fire-prone environments is to maintain a diversity of post-fire age classes at the landscape scale, under the assumption that pyrodiversity begets biodiversity. Another strategy is to maintain extensive areas of a particular seral state regarded as vital for the persistence of threatened species, under the assumption that this will also cater f…	Conservation; disturbance; fire management; heterogeneity; mallee; semi-arid	2012	Yes	Yes	Birds
28	Griffiths, AD; Garnett, ST; Brook, BW	Fire frequency matters more than fire size: Testing the pyrodiversity-biodiversity paradigm for at-risk small mammals in an Australian tropical savanna	Patch-mosaic burning is a widely accepted practical approach to managing biodiversity, whereby spatial and temporal diversity of fire is manipulated to benefit biotic diversity. We use simulation experiments based on stochastic population viability analysis to evaluate the implications of contrasting patch-mosaic burning scenarios for the population dynamics and risk of decline of four species of…	Extinction; Fire intensity; Fire management; Population viability analysis; Savanna; Threatened species; Simulation experiment	2015	Yes	Yes	Mammals
29	Rainsford, FW; Giljohann, KM; Bennett, AF; Clarke, MF; MacHunter, J; Senior, K; Sitters, H; Watson, S; Kelly, LT	Ecosystem type and species' traits help explain bird responses to spatial patterns of fire	Background Understanding how temporal and spatial attributes of fire regimes, environmental conditions, and species' traits interact to shape ecological communities will help improve biodiversity conservation in fire-affected areas. We compared the influence of time since the last fire at a site, and the area and diversity of post-fire successional vegetation surrounding a site (i.e., the spatial…	Birds; Fire management; Fire extent; Fire mosaic; Fire regime; Post-fire succession; Pyrodiversity; South-eastern Australia; Time since fire; Wildfire	2023	Yes	Yes	Birds
30	McCarthy, G; Moon, K; Smith, L	Mapping fire severity and fire extent in forest in Victoria for ecological and fuel outcomes	This study shows how high-resolution (similar to 15cm) simultaneous colour and infra-red digital aerial photography can be used to map both fire severity and, particularly, fire extent, in forest in south-eastern Australia. The results show that this methodology is capable of detecting and mapping burnt and unburnt edges under unaffected forest canopy (i.e. still green) - that is, revealing the m…	aerial photo interpretation; aspect analysis; fire ecology; fire extent; fire mapping; fire severity	2017	Yes	No
31	Stillman, AN; Siegel, RB; Wilkerson, RL; Johnson, M; Tingley, MW	Age-dependent habitat relationships of a burned forest specialist emphasise the role of pyrodiversity in fire management	Variation in fire characteristics, termed pyrodiversity, plays an important role in structuring post-fire communities, but little is known about the importance of pyrodiversity for individual species. The availability of diverse post-fire habitats may be key for fire-associated species if they require different resources at different life-history stages. We tested for age-specific habitat relatio…	black-backed woodpecker; fire severity; forest management; habitat selection; landscape heterogeneity; Picoides arcticus; pyrodiversity; wildfire	2019	Yes	Yes	Birds
32	Knox, KJE; Clarke, PJ	Measuring fire severity: Are canopy, understorey and below-ground measures coupled in sclerophyll forest fires?	Fire creates complex patterns of burnt, scorched and unburnt vegetation, commonly referred to as fire severity. This study examines the spatial complexities of fire severity and explores the relationships between common methods of measuring fire severity and their utility in predicting the effects of fire severity on plant ecological processes. Experimental burns were undertaken in dry sclerophyl…	Fire severity; Canopy scorch; Fire ecology; Fire intensity	2016	Yes	Yes	Plants
33	Wu, ZW; He, HS; Liang, Y; Cai, LY; Lewis, BJ	Determining Relative Contributions of Vegetation and Topography to Burn Severity from LANDSAT Imagery	Fire is a dominant process in boreal forest landscapes and creates a spatial patch mosaic with different burn severities and age classes. Quantifying effects of vegetation and topography on burn severity provides a scientific basis on which forest fire management plans are developed to reduce catastrophic fires. However, the relative contribution of vegetation and topography to burn severity is h…	Burn severity; Vegetation; Topography; Fire size; NDVI; Fire management	2013	Yes	No
34	Burrows, N; Stephens, C; Wills, A; Densmore, V	Fire mosaics in south-west Australian forest landscapes	In fire-prone environments, prescribed burning is important for achieving many public land management objectives including protecting communities and the environment from damaging bushfires. There is evidence that in some biomes, reducing the size of burnt patches and creating a fine-scale mosaic of vegetation at different times since last fire (seral stages) may benefit biodiversity. However, pl…	prescribed fire; fire mosaic; seral diversity; bushfire; experimental management	2021	Yes	No
35	Souza, CV; Lourenco, A; Vieira, EM	Species-Specific Responses of Medium and Large Mammals to Fire Regime Attributes in a Fire-Prone Neotropical Savanna	Fire occurrence affects the distribution of key resources for fauna in natural ecosystems worldwide. For fire management strategies adequate for biodiversity conservation, the understanding of how species respond to fire-induced changes is essential. In this study, we investigated the role of fire regimes on spaces used by medium and large mammals at multiple spatial scales (0.8 ha to 78.5 ha) in…	fire mosaic; habitat use; pyrodiversity; herbivores; carnivores; tropical savanna; fire management	2023	Yes	Yes	Mammals
36	White, LA; Gibson, RK	Comparing Fire Extent and Severity Mapping between Sentinel 2 and Landsat 8 Satellite Sensors	Mapping of fire extent and severity across broad landscapes and timeframes using remote sensing approaches is valuable to inform ecological research, biodiversity conservation and fire management. Compiling imagery from various satellite sensors can assist in long-term fire history mapping; however, inherent sensor differences need to be considered. The New South Wales Fire Extent and Severity Ma…	fire extent and severity mapping; Sentinel 2; Landsat 8; sensor comparison	2022	Yes	No
37	Clarke, PJ; Knox, KJE; Bradstock, RA; Munoz-Robles, C; Kumar, L	Vegetation, terrain and fire history shape the impact of extreme weather on fire severity and ecosystem response	Questions: Do endogenous (landscape/vegetation) or exogenous (weather) factors control fire severity? During severe fire weather, is there convergence in fire severity across rain forest, forests and heathlands such that all locations burn with similarly high severity? Are there long-term effects of fire severity in temperate crown-fire ecosystems? Location: Montane rain forests, eucalypt forests…	Alternative stable states; Crown fire ecosystems; Fire intensity; Forest resilience; Forest stability; Primary productivity; Secondary succession	2014	Yes	Yes	Plants
38	Ndalila, MN; Williamson, GJ; Bowman, DMJS	Geographic Patterns of Fire Severity Following an Extreme Eucalyptus Forest Fire in Southern Australia: 2013 Forcett-Dunalley Fire	Fire severity is an important characteristic of fire regimes; however, global assessments of fire regimes typically focus more on fire frequency and burnt area. Our objective in this case study is to use multiple lines of evidence to understand fire severity and intensity patterns and their environmental correlates in the extreme 2013 Forcett-Dunalley fire in southeast Tasmania, Australia. We use…	aerial photography; Eucalyptus forest; fire severity mapping; normalized burn ratio; fire intensity; geospatial validation; generalized linear modelling; Tasmania	2018	Yes	No
39	Clarke, MF; Kelly, LT; Avitabile, SC; Benshemesh, J; Callister, KE; Driscoll, DA; Ewin, P; Giljohann, K; Haslem, A; Kenny, SA; Leonard, S; Ritchie, EG; Nimmo, DG; Schedvin, N; Schneider, K; Watson, SJ; Westbrooke, M; White, M; Wouters, MA; Bennett, AF	Fire and Its Interactions With Other Drivers Shape a Distinctive, Semi-Arid 'Mallee' Ecosystem	Fire shapes ecosystems globally, including semi-arid ecosystems. In Australia, semi-arid 'mallee' ecosystems occur primarily across the southern part of the continent, forming an interface between the arid interior and temperate south. Mallee vegetation is characterized by short, multi-stemmed eucalypts that grow from a basal lignotuber. Fire shapes the structure and functioning of mallee ecosyst…	fire regimes; mallee; biodiversity; species responses to fire; pyrodiversity	2021	Yes	Yes	Plants
40	Miritis, V; Dickman, CR; Nimmo, DG; Doherty, TS	After the 'Black Summer' fires: Faunal responses to megafire depend on fire severity, proportional area burnt and vegetation type	Climate change and human activities have disrupted historical fire regimes, leading to complex and far-reaching impacts on global ecosystems. Despite extensive research in fire ecology, studies exploring vertebrate responses to megafires, and to nuanced fire characteristics, remain limited.We collected camera trap data 3-27 months following Australia's 2019-20 'Black Summer' megafires from 30 bur…	fire characteristics; fire severity; megafire; predator response; proportion burnt; vegetation type; wildfire; wildlife response	2024	Yes	Yes	Multi
41	Radford, IJ; Corey, B; Carnes, K; Shedley, E; McCaw, L; Woolley, LA	Landscape-Scale Effects of Fire, Cats, and Feral Livestock on Threatened Savanna Mammals: Unburnt Habitat Matters More Than Pyrodiversity	Northern Australia has undergone significant declines among threatened small and medium-sized mammals in recent decades. Conceptual models postulate that predation by feral cats is the primary driver, with changed disturbance regimes from fire and feral livestock in recent decades reducing habitat cover and exacerbating declines. However, there is little guidance on what scale habitat and disturb…	critical weight range mammals; conceptual models; feral cats; fire mosaics; feral livestock; explanatory variables; population dynamics	2021	Yes	Yes	Mammals
42	Ulyshen, MD; Hiers, JK; Pokswinksi, SM; Fair, C	Pyrodiversity promotes pollinator diversity in a fire-adapted landscape	Fire is a key determinant of vegetation structure and composition in ecosystems worldwide and is therefore an important management tool. The pyrodiversity hypothesis, which postulates that biodiversity will increase as fire diversity increases, remains largely untested for pollinators, a group of high conservation concern. We tested the relationship between pollinator diversity and pyrodiversity …		2022	Yes	Yes	Invertebrates
43	Pereira, P; Cerdà, A; Lopez, AJ; Zavala, LM; Mataix-Solera, J; Arcenegui, V; Misiune, I; Keesstra, S; Novara, A	SHORT-TERM VEGETATION RECOVERY AFTER A GRASSLAND FIRE IN LITHUANIA: THE EFFECTS OF FIRE SEVERITY, SLOPE POSITION AND ASPECT	In Lithuania, fire is frequently used by farmers as a tool to remove dry grass, improve soil nutrient status and help soil tilling. However, little is known about the ecological impacts of these fires, including vegetation recovery. The objective of this work is to study the impacts of a spring grassland fire on vegetation recuperation on an east-facing (A) and a west-facing slope (B), considerin…	vegetation recovery; spring fires; fire severity; slope aspect; slope position	2016	Yes	No
44	Fang, L; Yang, J; Zu, JX; Li, GC; Zhang, JS	Quantifying influences and relative importance of fire weather, topography, and vegetation on fire size and fire severity in a Chinese boreal forest landscape	Fire size and fire severity are two crucial parameters for describing fire regimes that reflect spatial heterogeneities of fire spread behavior and its interaction with the environment. Determining how environmental controls regulate these two metrics of the fire regime is of critical importance for predicting response of fire to climate change and designing strategic fire management plans. Here,…	Fire severity; Fire size; Environmental drivers; Canadian fire weather index; Landsat; Great Xing'an Mountains	2015	Yes	No
45	Andersen, AN; Ribbons, RR; Pettit, M; Parr, CL	Burning for biodiversity: highly resilient ant communities respond only to strongly contrasting fire regimes in Australia's seasonal tropics	1. According to the pyrodiversity paradigm, a wide range of fire regimes is required to maintain biodiversity in fire-prone landscapes. However, the requisite level of pyrodiversity has seldom been tested and may actually be very low. 2. Here, we examine the sensitivity of tropical savanna ants to variation in fire regimes using results from a long-term fire experiment near Darwin, Australia. Six…	fire experiment; functional groups; heterogeneity; landscape diversity; patch mosaic burning; pyrodiversity; tropical savanna	2014	Yes	No
46	Booth, EM; Creacy, G; Fowler, NL	Burn Severity and Post-Fire Erosion Control Affect Post-Fire Woody Plant Recruitment	As wildfires become more frequent and severe in the United States, effective post-fire intervention is increasingly important for soil and plant conservation. Erosion control is often necessary after wildfire, but methods vary in effectiveness and impacts on vegetation. Little is known about the effects of hydroseed, an erosion control product, on post-fire plant recovery trajectories. Hydroseed …	burn severity; erosion control; hydromulch; hydroseed; wildland fire	2019	Yes	No
47	Mathews, LEH; Kinoshita, AM	Urban Fire Severity and Vegetation Dynamics in Southern California	A combination of satellite image indices and in-field observations was used to investigate the impact of fuel conditions, fire behavior, and vegetation regrowth patterns, altered by invasive riparian vegetation. Satellite image metrics, differenced normalized burn severity (dNBR) and differenced normalized difference vegetation index (dNDVI), were approximated for non-native, riparian, or upland …	riparian; invasive vegetation; burn severity; canopy loss; wildfire	2021	Yes	No
48	Maxwald, M; Immitzer, M; Rauch, HP; Preti, F	Analyzing Fire Severity and Post-Fire Vegetation Recovery in the Temperate Andes Using Earth Observation Data	In wildfire areas, earth observation data is used for the development of fire-severity maps or vegetation recovery to select post-fire measures for erosion control and revegetation. Appropriate vegetation indices for post-fire monitoring vary with vegetation type and climate zone. This study aimed to select the best vegetation indices for post-fire vegetation monitoring using remote sensing and c…	wildfire; remote sensing; Sentinel-2; fire severity; vegetation indices; random forest; vegetation recovery; northern South America	2022	Yes	No
49	Landesmann, JB; Tiribelli, F; Paritsis, J; Veblen, TT; Kitzberger, T	Increased fire severity triggers positive feedbacks of greater vegetation flammability and favors plant community-type conversions	Questions Increased wildfire activity is resulting in plant community-type conversions worldwide. In some regions, fire-sensitive forests are being replaced by flammable fire-resilient communities, increasing the likelihood of reburning due to positive fire feedbacks. Here we evaluated whether fire severity affects post-fire plant community flammability attributes that lead to community-type conv…	alternative stable states; ecological memory; fire severity; fire-vegetation feedbacks; flammability; forest loss; global warming; legacies; plant community-type conversions; vegetation switches	2021	Yes	Yes	Plants
50	Alvarez, A; Lecina-Diaz, J; Batllori, E; Duane, A; Brotons, L; Retana, J	Spatiotemporal patterns and drivers of extreme fire severity in Spain for the period 1985-2018	Extreme fire severity patterns driven by climate change have deep consequences on vegetation, subsequent fire regimes and have consequences on the effectiveness of extinction. In this work, we aimed to determine if extreme fire severity defined as the 90th percentile of RdNBR has changed in Spain in the last 3 decades, if extreme fire severity patterns have differed among the different vegetation…	Extreme fire severity; Past time series; Spanish pyroregions; Vegetation type; Mediterranean region; Fire driver	2024	Yes	No
51	Collins, L; Bradstock, RA; Clarke, H; Clarke, MF; Nolan, RH; Penman, TD	The 2019/2020 mega-fires exposed Australian ecosystems to an unprecedented extent of high-severity fire	Extreme fire seasons characterised by very large 'mega-fires' have demonstrably increased area burnt across forested regions globally. However, the effect of extreme fire seasons on fire severity, a measure of fire impacts on ecosystems, remains unclear. Very large wildfires burnt an unprecedented area of temperate forest, woodland and shrubland across south-eastern Australia in 2019/2020, provid…	fire regimes; fire severity; mega-fires; temperate forest	2021	Yes	No
52	Hempson, GP; Parr, CL; Archibald, S; Anderson, TM; Mustaphi, CJC; Dobson, AP; Donaldson, JE; Morrison, TA; Probert, J; Beale, CM	Continent-level drivers of African pyrodiversity	Pyrodiversity, which describes fire variability over space and time, is believed to increase habitat heterogeneity and thereby promote biodiversity. However, to date there is no standardised metric for quantifying pyrodiversity, and so broad geographic patterns and drivers of pyrodiversity remain unexplored. We present the first generalizable method to quantify pyrodiversity, and use it to addres…		2018	Yes	Yes	Non-specific
53	Rahman, S; Chang, HC; Magill, C; Tomkins, K; Hehir, W	SPATIO-TEMPORAL ASSESSMENT OF FIRE SEVERITY AND VEGETATION RECOVERY UTILISING SENTINEL-2 IMAGERY IN NEW SOUTH WALES, AUSTRALIA	Fire severity and vegetation indices are widely used to understand fire disturbance and vegetation recovery in heterogenous landscapes. Multispectral sensors are used to understand fire severity and post-fire vegetation dynamics. We utilised four fire severity (dNBR, RBR, RdNBR and MIRBI) and four vegetation indices (Chlorophyll Index of Red-Edge, dNDVI, EVI and NDRE) derived from Sentinel-2 imag…	Eucalyptus; Forest Fire; Fire Severity; Melaleuca; Sentinel-2; Vegetation Recovery	2019	Yes	No
54	Russell-Smith, J; Edwards, AC	Seasonality and fire severity in savanna landscapes of monsoonal northern Australia	Ten years of photo and associated data records from an extensive fire and vegetation effects monitoring programme established in two large north Australian National Parks were used to ( 1) develop a simple-to-use semiquantitative fire severity index based on observed fire impact on vegetation, particularly leaf-scorch height; and ( 2) explore relationships between seasonality and fire severity in…	fire intensity; fire regime; fire severity index; vegetation monitoring	2006	Yes	No
55	Diffendorfer, J; Fleming, GM; Tremor, S; Spencer, W; Beyers, JL	The role of fire severity, distance from fire perimeter and vegetation on post-fire recovery of small-mammal communities in chaparral	Chaparral shrublands in southern California, US, exhibit significant biodiversity but are prone to large, intense wildfires. Debate exists regarding fuel reduction to prevent such fires in wildland areas, but the effects of these fires on fauna are not well understood. We studied whether fire severity and distance from unburned fire perimeter influenced recovery of the small-mammal community from…	coastal sage scrub; fire management; shrubland	2012	Yes	Yes	Mammals
56	Gordon, CE; Price, OF; Tasker, EM	Mapping and exploring variation in post-fire vegetation recovery following mixed severity wildfire using airborne LiDAR	There is a public perception that large high-severity wildfires decrease biodiversity and increase fire hazard by homogenizing vegetation composition and increasing the cover of mid-story vegetation. But a growing literature suggests that vegetation responses are nuanced. LiDAR technology provides a promising remote sensing tool to test hypotheses about post-fire vegetation regrowth because veget…	Australia; biophysical predictor; fire severity; LiDAR; spatial analysis; vegetation; Warrumbungle National Park; wildfire	2017	Yes	Yes	Plants
57	Han, A; Qing, S; Bao, YB; Na, L; Bao, YH; Liu, XP; Zhang, JQ; Wang, CY	Short-Term Effects of Fire Severity on Vegetation Based on Sentinel-2 Satellite Data	An important component in improving the quality of forests is to study the interference intensity of forest fires, in order to describe the intensity of the forest fire and the vegetation recovery, and to improve the monitoring ability of the dynamic change of the forest. Using a forest fire event in Bilahe, Inner Monglia in 2017 as a case study, this study extracted the burned area based on the …	Sentinel-2A; BAIS2; fire severity; vegetation biophysical variables	2021	Yes	No
58	Parker, C; Schelsky, WM; Garver, L; Hoover, JP	Pyrodiversity matters: Wild turkey habitat selection in a fire managed landscape	Throughout North America, prescribed fire is becoming a common technique to manage natural landscapes. How this management tool affects wildlife remains poorly understood by land managers and biologists. Wild turkeys (Meleagris gallopavo) are an economically important upland game bird that thrive in forests with a diverse understory structure. Diversity in forest understory structure and composit…	Wild turkey; Habitat selection; Brownian bridge movement model; Pyrodiversity; Prescribed fire	2021	Yes	Yes	Birds
59	Le Breton, T; Schweickle, L; Dunne, C; Lyons, M; Ooi, M	Fire frequency and severity mediate recruitment response of a threatened shrub following severe megafire	BackgroundClimate change is driving global fire regimes toward greater extremes, potentially threatening plant species that are adapted to historic fire regimes. Successful conservation of threatened plant species depends upon improving our understanding of how they respond to these changing fire regimes in fire prone regions. The 2019-2020 Australian megafires burnt at very high to extreme sever…	Fire regimes; Fire management; Threatened species; Obligate seeder; Physical dormancy; Temperate pyric humid forests; Fire frequency; Fire severity	2023	Yes	No
60	Plumanns-Pouton, ES; Swan, MH; Penman, TD; Collins, L; Kelly, LT	Time since fire shapes plant immaturity risk across fire severity classes	BackgroundWhen fire intervals are shorter than the time required for plants to reproduce, plant populations are threatened by immaturity risk. Therefore, understanding how the time between fires influences plants can inform ecosystem management. Quantifying periods of immaturity risk requires investigating the influence of fire intervals across plant life stages, but most studies are indiscrimina…	Australia; Banksia marginata; Fire regimes; Fire severity; Interval squeeze; Resprouters; Leptospermum continentale; Leptospermum myrsinoides; Serotiny; Heathland	2023	Yes	No
61	Giddey, BL; Baard, JA; Kraaij, T	Fire severity and tree size affect post-fire survival of Afrotemperate forest trees	Background Fire is recognized as an important factor in determining the distribution and composition of Southern Cape Afrotemperate Forest in South Africa, although comprehensive understanding of the resilience of these forests to fire is lacking. We investigated effects of fire severity and tree size on post-fire survival of Afrotemperate forest tree species. Results Fire severity was estimated …	Afrotemperate forest; Fire intensity; Fire severity; Large scale disturbance; Resilience; Resprouting; South Africa; Tree mortality; Tree size; Wildfire	2022	Yes	No
62	Weiner, NI; Strand, EK; Bunting, SC; Smith, AMS	Duff Distribution Influences Fire Severity and Post-Fire Vegetation Recovery in Sagebrush Steppe	Woody plant expansion is a global phenomenon that alters the spatial distribution of nutrients, biomass, and fuels in affected ecosystems. Altered fuel patterns across the landscape influences ecological processes including fire behavior, fire effects, and can impact post-fire plant germination and establishment. The purpose of this study was to determine how accumulations of ground fuels beneath…	Ceanothus; cheatgrass; habitat; Great Basin; rangeland; spatial pattern; woodland expansion; western juniper	2016	Yes	No
63	Brown, J; York, A	Fly and wasp diversity responds to elements of both the visible and invisible fire mosaic	It is increasingly recognised that fire management for biodiversity conservation must account for two kinds of landscape mosaics: 1) the visible' mosaic of post-fire age classes as it relates to organism responses to the most recent fire events; and 2) the invisible' mosaic of inter-fire intervals, frequencies and other components of the fire regime as they relate to the cumulative effects of mul…	biodiversity; fire frequency	2017	Yes	Yes	Invertebrates
64	Bashirzadeh, M; Abedi, M; Shefferson, RP; Farzam, M	Post-Fire Recovery of Plant Biodiversity Changes Depending on Time Intervals since Last Fire in Semiarid Shrublands	Fire is a key disturbance affecting plant biodiversity patterns and evolution. Although a wide range of studies have shown important impacts of fire on vegetation, most have focused on taxonomic diversity, with less emphasis on other aspects of biodiversity, such as functional and phylogenetic diversity. Therefore, we assessed the recovery of biodiversity facets across different times since the l…	fire disturbance; plant biodiversity; functional diversity; phylogenetic diversity; natural restoration; evolution	2023	Yes	No
65	Laris, P; Jo, A; Wechsler, SP	Effects of landscape pattern and vegetation type on the fire regime of a mesic savanna in Mali	Savanna fires are a critical earth-system process that alter vegetation regionally and contribute to changes in atmospheric composition globally. The fire regime in savannas has shifted over time resulting in a large reduction in burned area. Savanna fires, which are human caused and set for a plethora of reasons, produce complex mosaic burned area patterns that tend to result in lower overall bu…	Savanna; Fire; Landscape indices; Patch; Mosaic; Seasonal-mosaic; MODIS	2018	Yes	No
66	Jorge, MH; Conner, LM; Garrison, EP; Cherry, MJ	Avian species richness in a frequently burned ecosystem: a link between pyrodiversity and biodiversity	Context Fire influences the distribution of ecosystems on Earth, but the link between pyrodiversity, the heterogeneity in post-fire conditions, and biodiversity is just emerging. Objectives We tested the pyrodiversity begets biodiversity theory, which was developed at broader scales, to a scale where land management decisions are commonly made. Methods To assess the effects of landscape attribute…	Prescribed fire; Longleaf pine; Species richness; Florida; Community ecology; Bayesian multispecies occupancy model	2022	Yes	Yes	Birds
67	Fuentes-Ramirez, A; Salas-Eljatib, C; González, ME; Urrutia-Estrada, J; Arroyo-Vargas, P; Santibañez, P	Initial response of understorey vegetation and tree regeneration to a mixed-severity fire in old-growth Araucaria-Nothofagus forests	Questions Fire is a key factor influencing Araucaria araucana forests, but the impact of fire severity on the understorey vegetation is not well understood. In this study we seek to answer the following questions: (a) how do initial plant diversity, composition and spatial distribution of the understorey vegetation change in response to different levels of fire severity; and (b) does the abundanc…	abundance; Araucaria araucana; Nothofagus pumilio; plant diversity; post-fire vegetation recovery; severity gradient; spatial distribution; species richness	2020	Yes	No
68	RICE, SK	VEGETATION ESTABLISHMENT IN POSTFIRE ADENOSTOMA CHAPARRAL IN RELATION TO FINE-SCALE PATTERN IN FIRE INTENSITY AND SOIL NUTRIENTS	At fine spatial scales (0.1 - 10 m), chaparral communities have been shown to be strongly influenced by canopy-gap patterns, leading to periodicities in vegetation at 4 - 5 m spatial scales. Fine-scale variations in fire behavior and post-fire erosion can lead to changes in the patterning of viable seeds and nutrients and may alter the spatial patterning of post-fire chaparral communities. This s…	FIRE ECOLOGY; LOCAL VARIANCE ANALYSIS; MICROTOPOGRAPHY; SIERRA NEVADA; SOIL NUTRIENT-VEGETATION INTERACTION; SPATIAL PATTERN ANALYSIS	1993	Yes	No
69	Vadrevu, KP; Badarinath, KVS; Anuradha, E	Spatial patterns in vegetation fires in the Indian region	In this study, we used fire count datasets derived from Along Track Scanning Radiometer ( ATSR) satellite to characterize spatial patterns in fire occurrences across highly diverse geographical, vegetation and topographic gradients in the Indian region. For characterizing the spatial patterns of fire occurrences, observed fire point patterns were tested against the hypothesis of a complete spatia…	Fires; Spatial patterns; Point pattern analysis; Vegetation fires; India	2008	Yes	No
70	Doherty, TS; Fandiño, DFB; Watchorn, DJ; Legge, SM; Dickman, CR	Experimentally testing animal responses to prescribed fire size and severity	Deserts are often highly biodiverse and provide important habitats for many threatened species. Fire is a dominant disturbance in deserts, and prescribed burning is increasingly being used by conservation managers and Indigenous peoples to mitigate the damaging effects of climate change, invasive plants, and land-use change. The size, severity, and patchiness of fires can affect how animals respo…	arid ecosystem; experiment; fire ecology; indigenous burning; planned burn; prescribed burn; spinifex	2024	Yes	Yes	Multi
71	Palmer, HD; Denham, AJ; Ooi, MKJ	Fire severity drives variation in post-fire recruitment and residual seed bank size of Acacia species	Very high-severity fires are a component of many fire-prone ecosystems, yet are often viewed as detrimental to vegetation. However, species in such systems are likely to have adapted to persist under a fire regime that includes high-severity fires. We examined how fire severity affects post-fire recruitment and residual seed banks of Acacia species and whether severity may affect plant responses …	Physical dormancy; Fire severity; Heat shock; Acacia; Recruitment; Residual seed bank; Obligate seeder; Land management	2018	Yes	No
72	Wanthongchai, K; Goldammer, JG; Bauhus, J	Effects of fire frequency on prescribed fire behaviour and soil temperatures in dry dipterocarp forests	This study investigated how fire frequencies and fuel loads influence fire behaviour and soil heating in dry dipterocarp forests of the Huai Kha Khaeng Wildlife Sanctuary, Thailand. Fire behaviour and soil temperatures during burning were measured on a series of plots with different past fire frequencies ranging from unburned control, to rarely, infrequently and frequently burned, representing fi…	fire effect; fire intensity; fire severity; fuel consumption; fuel loads; Huai Kha Khaeng Wildlife Sanctuary; soil heating	2011	Yes	No
73	Senior, KL; Giljohann, KM; McCarthy, MA; Rainsford, FW; Kelly, LT	Predicting mammal responses to pyrodiversity: From microbats to macropods	Fire has shaped Australia?s diverse mammal fauna for millennia. However, ongoing changes to fire regimes threaten native mammal populations, and a significant conservation challenge is to understand and promote desirable forms of pyrodiversity (variation in fire regimes). A way forward is to quantify how different aspects of pyrodiversity influence whole mammal assemblages and produce dynamic map…	Biodiversity; Conservation planning; Fire; Mallee; Maps; Species distribution model	2021	Yes	Yes	Mammals
74	Hammill, KA; Bradstock, RA	Remote sensing of fire severity in the Blue Mountains: influence of vegetation type and inferring fire intensity	Fire intensity affects ecological and geophysical processes in fire-prone landscapes. We examined the potential for satellite imagery (Satellite Pour l'Observation de la Terre [SPOT2] and Landsat7) to detect and map fire severity patterns in a rugged landscape with variable vegetation near Sydney, Australia. A post-fire, vegetation-based indicator of fire intensity (burnt shrub branch tip diamete…		2006	Yes	No
75	Densmore, VS; van Dongen, RJ; Ong, R; Harris, BG	OzCBI: the composite burn index adapted to assess fire severity and key fauna habitat features in Australian ecosystems	Although fire management is essential to conserve ecosystems and protect communities in Australia, the best way to achieve these goals is controversial. Recent advances that use satellite imagery to map fire severity focus on canopy effects and provide limited ecological information. Fires and prescribed burns can also occur over weeks to months, limiting the relevance of a single post-fire image…	multitemporal ?NBR; severity; fire regime; fire management; habitat; fauna; parsimony	2023	Yes	No
76	Bowman, DMJS; Legge, S	Pyrodiversity why managing fire in food webs is relevant to restoration ecology	The manipulation of landscape fire to maintain biodiverse, self-sustaining ecosystems in flammable landscapes is rarely considered by restoration ecologists. Fire regimes can interact with ecological processes, food webs, and biodiversity in complex ways (here called pyrodiversity) and understanding these complexities could be used to promote restoration and resilience. We illustrate this using a…	fire ecology; mine site restoration; savanna; trophic ecology; wildlife	2016	Yes	No
77	Kimura, H; Tsuyuzaki, S	Fire severity affects vegetation and seed bank in a wetland	Questions: How does the severity of prescribed fires affect vegetation and seed bank in a wetland? Location: A fire-prone reed swamp in northern Japan (250 ha, 40 degrees 49'N, 141 degrees 22'E, < 10 m a.s.l.). Methods: Vegetation, biomass and seed bank were monitored for the 2 yr after annual prescribed fires were discontinued. Plant communities were placed into three categories based on fire se…	Litter; Prescribed fire; Reed swamp; Seed bank; Standing vegetation	2011	Yes	No
78	Wills, AJ; Liddelow, G; Tunsell, V	Wildfire and fire mosaic effects on bird species richness and community composition in south-western Australia	Background A fire management strategy of deliberate patch-mosaic burning (PMB) is postulated to promote biodiversity by providing a range of habitat patches with different fire histories, habitat qualities, and vegetation ages at a given scale. We investigated the response of avian fauna to fire, particularly species richness and community composition, in a landscape composed of a diversity of ve…	feeding; growth stage; guilds; jarrah; nesting; pyrodiversity	2020	Yes	Yes	Birds
79	Roberts, CP; Donovan, VM; Nodskov, SM; Keele, EB; Allen, CR; Wedin, DA; Twidwell, D	Fire legacies, heterogeneity, and the importance of mixed-severity fire in ponderosa pine savannas	Globally, savanna ecosystems are shifting outside of safe operating spaces due to removal of their primary self-reinforcing feedback-fire-and subsequent erosion of disturbance legacies. Restoring savannas will require reinstating fire feedbacks. But knowledge gaps in the nature of historic fire regimes and how mechanisms such as time-since-fire and fire severity interact to produce disturbance le…	Biodiversity; Complexity; Disturbance legacies; Heterogeneity; Fire legacies; Fire severity; Mixed-severity fire; Ponderosa pine; Restoration; Savanna	2020	Yes	Yes	Plants
80	Yates, CP; Edwards, AC; Russell-Smith, J	Big fires and their ecological impacts in Australian savannas: size and frequency matters	Savannas are the most fire-prone of the earth's major biomes. The availability of various broad-scale satellite-derived fire mapping and regional datasets provides a framework with which to examine the seasonality, extent and implications of large fires with particular reference to biodiversity values in the tropical savannas of northern Australia. We document the significance of savanna fires in…	Arnhem Land; AVHRR; fire-affected area; Landsat; patch size; Top End	2008	Yes	No
81	Andersen, AN; Cook, GD; Corbett, LK; Douglas, MM; Eager, RW; Russell-Smith, J; Setterfield, SA; Williams, RJ; Woinarski, JCZ	Fire frequency and biodiversity conservation in Australian tropical savannas: implications from the Kapalga fire experiment	Every year large proportions of northern Australia's tropical savanna landscapes are burnt, resulting in high fire frequencies and short intervals between fires. The dominant fire management paradigm in these regions is the use of low-intensity prescribed fire early in the dry season, to reduce the incidence of higher-intensity, more extensive wildfire later in the year. This use of frequent pres…	biodiversity; conservation; fire frequency; fire management; tropical savannas	2005	Yes	Yes	Multi
82	Taylor, AH; Airey-Lauvaux, C; Estes, B; Harris, L; Skinner, CN	Spatial patterns of nineteenth century fire severity persist after fire exclusion and a twenty-first century wildfire in a mixed conifer forest landscape, Southern Cascades, USA	Context Spatial patterns of fire severity are influenced by fire-vegetation patch dynamics and topography. Since the late nineteenth century, fire exclusion has increased fuels and recent fire severity patterns may diverge from historical patterns. Objectives We used data from a 2008 wildfire burning in a landscape with known nineteenth century fire severity patterns to answer the following quest…	Fire severity; Resilience; Fire exclusion; Topography; Legacy effects; Fire deficit	2020	Yes	No
83	White, JD; Ryan, KC; Key, CC; Running, SW	Remote sensing of forest fire severity and vegetation recovery	Burned forested areas have patterns of varying burn severity as a consequence of various topographic, vegetation, and meteorological factors. These patterns are detected and mapped using satellite data. Other ecological information can be abstracted from satellite data regarding rates of recovery of vegetation foliage and variation of burn severity on different vegetation types. Middle infrared w…	vegetation recovery; Glacier National Park; burn severity; Landsat Thematic Mapper; reflectance; classification	1996	Yes	No
84	Schmidt, A; Ellsworth, LM; Boisen, GA; Novita, N; Malik, A; Gangga, A; Albar, I; Nurhayati, AD; Ritonga, RP; Asyhari, A; Kauffman, JB	Fire frequency, intensity, and burn severity in Kalimantan's threatened Peatland areas over two Decades	Kalimantan, the Indonesian portion of the Island of Borneo, has an estimated 45,000 km2 of tropical peatland and represents one of the largest stocks of tropical peat carbon. However, over the last three decades, the peatlands of Indonesia, and Kalimantan in particular, have been heavily degraded or destroyed by drainage of peatland swamps, deforestation, land cover change for agriculture, and in…	peatland fires; changes in burn severity over 2 decades; satellite analysis of peatland fires; fire frequency in Kalimantan; climate effects on peatland fires	2024	Yes	No
85	Curt, T; Borgniet, L; Ibanez, T; Moron, V; Hély, C	Understanding fire patterns and fire drivers for setting a sustainable management policy of the New-Caledonian biodiversity hotspot	New Caledonia (NC) is a biodiversity hotspot sheltering terrestrial ecosystems of high ecological and conservation value including tropical dry forests, rainforests, and maquis. However, uncontrolled bushfires threaten this exceptional biodiversity. A science-based fire management policy could reduce the impact of unwanted fires and help facing climate change. However, to date, data on the locati…	New Caledonia; Rainforest; Savanna; Maquis; Fire hazard; Biodiversity conservation	2015	Yes	No
86	Rose, ET; Simons, TR; Klein, R; McKerrow, AJ	Normalized burn ratios link fire severity with patterns of avian occurrence	Context Remotely sensed differenced normalized burn ratios (DNBR) provide an index of fire severity across the footprint of a fire. We asked whether this index was useful for explaining patterns of bird occurrence within fire adapted xeric pine-oak forests of the southern Appalachian Mountains. Objectives We evaluated the use of DNBR indices for linking ecosystem process with patterns of bird occ…	Differenced normalized burn ratio; Species occurrence; Remote sensing; Fire severity; Habitat use; Birds; Spatial scale	2016	Yes	Yes	Birds
87	Ursino, N; Rulli, MC	Combined effect of fire and water scarcity on vegetation patterns in arid lands	In many arid zones around the word, the vegetation spontaneously forms regular patterns to optimize the use of the scarce water resources. The patterns act as early warning signal that fragile ecosystems may suddenly undergo irreversible shifts, thus, interpreting the structural shape of vegetation patterns is crucial to deciphering the ecosystem history and its expected further development. The …	Arid land; Eco-hydrology; Fire modelling; Preferential infiltration; Vegetation patterns	2010	Yes	No
88	Cohn, JS; Di Stefano, J; Christie, F; Cheers, G; York, A	How do heterogeneity in vegetation types and post-fire age-classes contribute to plant diversity at the landscape scale?	Heterogeneity in environmental factors (e.g. soils) and disturbances (e.g. fire) are important drivers of plant diversity but the relative strength of their effects may be scale dependent. Given that fire regimes are often manipulated to maintain plant diversity at the landscape scale, detecting and disentangling fire from environmental effects at this scale is important. In SE Australia prescrib…	Landscape scale; Mosaic burning; Plant diversity; Post-fire age-classes; Prescribed burning; Productivity gradient	2015	Yes	Yes	Plants
89	Davies, HF; McCarthy, MA; Rioli, W; Puruntatameri, J; Roberts, W; Kerinaiua, C; Kerinauia, V; Womatakimi, KB; Andersen, AN; Murphy, BP	An experimental test of whether pyrodiversity promotes mammal diversity in a northern Australian savanna	1. The increasing awareness that a fire regime that promotes biodiversity in one system can threaten biodiversity in another has resulted in a shift away from fire management based on vague notions of maximising pyrodiversity, towards determining the optimal fire regime based on the demonstrated requirements of target species. 2. We utilised a long-running, replicated fire experiment on Melville …	extinction risk; fire management; Melville Island; native mammal diversity; northern Australia; pyrodiversity; threatened species; tropical savanna	2018	Yes	Yes	Mammals
90	Tsuyuzaki, S; Iwahana, G; Saito, K	Tundra fire alters vegetation patterns more than the resultant thermokarst	Tundra fires are increasing in their frequencies and intensities due to global warming, which alter revegetation patterns through various pathways. To understand the effects of tundra fire and the resultant thermokarst on revegetation, vegetation and related environmental factors were compared between burned and unburned areas of Seward Peninsula, Alaska, using a total of 140 plots, 50 cm x 50 cm…	Polygonal ground; Landscape patterns; Thawing; Thermokarst; Tundra fire	2018	Yes	Yes	Plants
91	Kasel, S; Fairman, TA; Nitschke, CR	Short-Interval, High-Severity Wildfire Depletes Diversity of Both Extant Vegetation and Soil Seed Banks in Fire-Tolerant Eucalypt Forests	Many plant species are well-adapted to historical fire regimes. An increase in the severity, frequency, and extent of wildfires could compromise the regenerative capacity of species, resulting in permanent shifts in plant diversity. We surveyed extant vegetation and soil seed banks across two forest types with contrasting historical fire regimes-Shrubby Dry Forest (fire return interval: 10-20 yea…	fire regime; plant functional traits; resprouter; fire-cued germination	2024	Yes	No
92	Silveira, FAO; Rossatto, DR; Heilmeier, H; Overbeck, GE	Fire and vegetation: Introduction to the special issue	Fires are widespread disturbance events with many implications for different aspects of plant persistence and vegetation properties. Changing fire regimes can profoundly affect vegetation dynamics and ecosystem properties. Recent steep increases in the frequency of fires worldwide and the occurrence of megafires have caught the attention of scientists, policymakers, and the media. The FLORA Speci…	Cerrado; Fire management; Grassland; Pantanal; Plant functional traits; Plant morpho-physiology; Plant regeneration; Species composition	2022	Yes	No
93	Huerta, S; Fernández-García, V; Marcos, E; Suárez-Seoane, S; Calvo, L	Physiological and Regenerative Plant Traits Explain Vegetation Regeneration under Different Severity Levels in Mediterranean Fire-Prone Ecosystems	In Mediterranean fire-prone ecosystems, plant functional traits and burn severity have decisive roles in post-fire vegetation recovery. These traits may reflect plant fitness to fire regimes in the Mediterranean Basin. The aim of this study was to evaluate the effect of burn severity on post-fire vegetation regeneration through plant functional (physiological and regenerative) traits in two Medit…	burn severity; Mediterranean Basin; physiological traits; regenerative traits; vegetation regeneration; wildfire	2021	Yes	No
94	Trauernicht, C; Brook, BW; Murphy, BP; Williamson, GJ; Bowman, DMJS	Local and global pyrogeographic evidence that indigenous fire management creates pyrodiversity	Despite the challenges wildland fire poses to contemporary resource management, many fire-prone ecosystems have adapted over centuries to millennia to intentional landscape burning by people to maintain resources. We combine fieldwork, modeling, and a literature survey to examine the extent and mechanism by which anthropogenic burning alters the spatial grain of habitat mosaics in fire-prone ecos…	Coupled human and natural systems; fire ecology; heterogeneity; indigenous burning; landscape burning; patch mosaic burning; pyrodiversity	2015	Yes	Yes	Plants
95	Viedma, O; Chico, F; Fernández, JJ; Madrigal, C; Safford, HD; Moreno, JM	Disentangling the role of prefire vegetation vs. burning conditions on fire severity in a large forest fire in SE Spain	Fire severity is a function of dynamic interactions between vegetation and burning conditions. To understand the factors that control it, accurate methods for estimating prefire vegetation structure and composition as well as fire propagation conditions are required. Here we analyzed the spatial variability of fire severity in a mixed-severity fire (3217 ha) that occurred in southeast Spain (Yest…	Fire severity; LiDAR; Sentinel 2 MSI; Landsat 8 OLI; Prefire vegetation; Fire propagation; Fire weather; Topography; Fire history	2020	Yes	No
96	Lee, B; Kim, SY; Chung, J; Park, PS	Estimation of fire severity by use of Landsat TM images and its relevance to vegetation and topography in the 2000 Samcheok forest fire	The severity of the 2000 Samcheok forest fire was classified by using Landsat TM images, and the effects of vegetation structures and topographic conditions on fire severity were analyzed. The estimated normalized difference vegetation index differences between the pre and post-fire Landsat TM images were used as the criteria in determining the levels of fire severity-low, moderate, and extreme. …	fire severity; Landsat TM image; NDVI; topography; vegetation structure	2008	Yes	No
97	Parker, BM; Lewis, T; Srivastava, SK	Estimation and evaluation of multi-decadal fire severity patterns using Landsat sensors	Retrospective identification of fire severity can improve our understanding of fire behaviour and ecological responses. However, burnt area records for many ecosystems are non-existent or incomplete, and those that are documented rarely include fire severity data. Retrospective analysis using satellite remote sensing data captured over extended periods can provide better estimates of fire history…	dNBR; GeoCBI; Fire history; Sclerophyll vegetation; Heath; Temporal change	2015	Yes	No
98	Sunderman, SO; Weisberg, PJ	Remote sensing approaches for reconstructing fire perimeters and burn severity mosaics in desert spring ecosystems	Desert spring ecosystems provide water resources essential for sustaining wildlife, plants, and humans inhabiting arid regions of the world. Disturbance processes in desert spring ecosystems are likely important but have not been well studied. Documentation of historic wildfires in these often remote areas has been inconsistent and proxy records are often not available. Remote sensing methods hav…	Burn severity; Fire mapping; Landsat; Normalized burn ratio; Spectral mixture analysis	2011	Yes	No
99	Andersen, AN; Hoffmann, BD	Conservation value of low fire frequency in tropical savannas: Ants in monsoonal northern Australia	The conservation values of 'old-growth' forests in landscapes subject to repeated disturbance by fire or logging have received considerable conservation attention. However, little is known of the conservation values of old-growth sites in ecosystems with an evolutionary history of highly frequent disturbance. Here we address the value of low fire frequency (<1 fire/10 years) in tropical savannas,…	ant biodiversity; fire exclusion; fire management; old-growth forest; Territory Wildlife Park	2011	Yes	No
100	Lashley, MA; Chitwood, MC; Harper, CA; DePerno, CS; Moorman, CE	VARIABILITY IN FIRE PRESCRIPTIONS TO PROMOTE WILDLIFE FOODS IN THE LONGLEAF PINE ECOSYSTEM	Prescribed fire is commonly used to restore and maintain the longleaf pine (Pinus palustris Mill.) ecosystem (LLPE). A key function of the LLPE is the provisioning of food for wildlife. Despite the plethora of literature evaluating the effects of fire season and fire-return interval on plant community dynamics, little attention has been given to the response of wildlife foods to fire season or fi…	biodiversity; diet selection; ecosystem-based management; fire application; fire frequency; fire season; fruit; heterogeneity; microhistological survey; white-tailed deer	2015	Yes	No
101	Haslem, A; Leonard, SWJ; Bruce, MJ; Christie, F; Holland, GJ; Kelly, LT; MacHunter, J; Bennett, AF; Clarke, MF; York, A	Do multiple fires interact to affect vegetation structure in temperate eucalypt forests?	Fire plays an important role in structuring vegetation in fire-prone regions worldwide. Progress has been made towards documenting the effects of individual fire events and fire regimes on vegetation structure; less is known of how different fire history attributes (e.g., time since fire, fire frequency) interact to affect vegetation. Using the temperate eucalypt foothill forests of southeastern …	Australia; eucalypt forest; fire frequency; fire regime; fire severity; habitat change; inter-fire interval; post-fire chronosequence; time since fire; vegetation succession	2016	Yes	Yes	Plants
102	Lindenmayer, DB; Blanchard, W; McBurney, L; Blair, D; Banks, SC; Driscoll, DA; Smith, AL; Gill, AM	Complex responses of birds to landscape- level fire extent, fire severity and environmental drivers	AimTo quantify bird responses to a large unplanned fire, taking into consideration landscape-level fire severity and extent, pre-fire site detection frequency and environmental gradients. LocationSouth-eastern Australia. MethodsA major wildfire in 2009 coincided with a long-term study of birds and provided a rare opportunity to quantify bird responses to wildfire. Using hierarchical Bayesian anal…	Community ecology; disturbance; landscape-level fire; mega-fire; site fidelity; succession	2014	Yes	Yes	Birds
103	Heim, RJ; Hölzel, N; Heinken, T; Kamp, J; Thomas, A; Darman, GF; Smirenski, SM; Heim, W	Post-burn and long-term fire effects on plants and birds in floodplain wetlands of the Russian Far East	Wildfires affect biodiversity at multiple levels. While vegetation is directly changed by fire events, animals are often indirectly affected through changes in habitat and food availability. Globally, fire frequency and the extent of fires are predicted to increase in the future. The impact of fire on the biodiversity of temperate wetlands has gained little attention so far. We compared species r…	Disturbance; Bird species richness; Vegetation structure; Fire frequency; Amur River	2019	Yes	Yes	Multi
104	Fernández, C	Soil fire severity is more relevant than fire frequency in explaining soil, carbon and nitrogen losses and vegetation recovery after wildfire in NW Spain	NW Spain is one of the regions of Europe most affected by rural fires and where there is a particularly high risk of increased soil erosion after fire. An increase in fire frequency is expected to enhance soil erosion and the asso-ciated carbon and nitrogen losses, impairing vegetation recovery and compromising ecosystem resilience. In this study, the influence of recurrent fires on soil erosion,…	Post-fire erosion; Carbon; Nitrogen; Fire recurrence; Vegetation cover	2023	Yes	No
105	Barrett, K; Kasischke, ES	Controls on variations in MODIS fire radiative power in Alaskan boreal forests: Implications for fire severity conditions	Fire activity in the Alaskan boreal forest though episodic at annual and intra-annual time scales, has experienced an increase over the last several decades. Increases in burned area and fire severity are not only releasing more carbon to the atmosphere, but likely shifting vegetation composition in the region towards greater deciduous dominance and a reduction in coniferous stands. While some re…	Fire; Boreal; Fire radiative power; Fire intensity; Fire severity	2013	Yes	No
106	Gibson, RK; Mitchell, A; Chang, HC	Image Texture Analysis Enhances Classification of Fire Extent and Severity Using Sentinel 1 and 2 Satellite Imagery	Accurate and reliable mapping of fire extent and severity is critical for assessing the impact of fire on vegetation and informing post-fire recovery trajectories. Classification approaches that combine pixel-wise and neighbourhood statistics including image texture derived from high-resolution satellite data may improve on current methods of fire severity mapping. Texture is an innate property o…	fire extent; fire severity; grey-level co-occurrence matrix; optical; Sentinel 1; Sentinel 2; synthetic aperture radar; texture	2023	Yes	No
107	Pugh, BE; Colley, M; Dugdale, SJ; Edwards, P; Flitcroft, R; Holz, A; Johnson, M; Mariani, M; Means-Brous, M; Meyer, K; Moffett, KB; Renan, L; Schrodt, F; Thorne, C; Valman, S; Wijayratne, U; Field, R	A possible role for river restoration enhancing biodiversity through interaction with wildfire	Background Historically, wildfire regimes produced important landscape-scale disturbances in many regions globally. The pyrodiversity begets biodiversity hypothesis suggests that wildfires that generate temporally and spatially heterogeneous mosaics of wildfire severity and post-burn recovery enhance biodiversity at landscape scales. However, river management has often led to channel incision tha…	disturbance ecology; fire mosaics; floodplain; pyrodiversity; riparian; river restoration; stage zero restoration; succession; wildfire	2022	Yes	No
108	Di Stefano, J; McCarthy, MA; York, A; Duff, TJ; Slingo, J; Christie, F	Defining vegetation age class distributions for multispecies conservation in fire-prone landscapes	The generation of heterogeneous fire mosaics is commonly advocated as a strategy for biodiversity conservation in flammable ecosystems, but it is usually unclear how mosaic properties link to biodiversity outcomes. Here we define a formal relationship between these elements and outline a method for determining the composition of fire mosaics defined by vegetation age classes that maximise species…	Biodiversity conservation; Fire; Fire mosaics; Management objective; Species diversity	2013	Yes	Yes	Multi
109	Parks, SA; Miller, C; Nelson, CR; Holden, ZA	Previous Fires Moderate Burn Severity of Subsequent Wildland Fires in Two Large Western US Wilderness Areas	Wildland fire is an important natural process in many ecosystems. However, fire exclusion has reduced frequency of fire and area burned in many dry forest types, which may affect vegetation structure and composition, and potential fire behavior. In forests of the western U.S., these effects pose a challenge for fire and land managers who seek to restore the ecological process of fire to ecosystem…	burn severity; dNBR; fire history; interacting fires; reburn; wilderness; wildland fire use	2014	Yes	No
110	Parkins, K; York, A; Di Stefano, J	Edge effects in fire-prone landscapes: Ecological importance and implications for fauna	Edges are ecologically important environmental features and have been well researched in agricultural and urban landscapes. However, little work has been conducted in flammable ecosystems where spatially and temporally dynamic fire edges are expected to influence important processes such as recolonization of burnt areas and landscape connectivity. We review the literature on fire, fauna, and edge…	animal movement; biodiversity; disturbance; faunal conservation; permeability; prescribed fire; wildfire	2018	Yes	Yes	Multi
111	Russell-Smith, J; Edwards, AC; Price, OF	Simplifying the savanna: the trajectory of fire-sensitive vegetation mosaics in northern Australia	Aim Fire is a key agent in savanna systems, yet the capacity to predict fine-grained population phenomena under variable fire regime conditions at landscape scales is a daunting challenge. Given mounting evidence for significant impacts of fire on vulnerable biodiversity elements in north Australian savannas over recent decades, we assess: (1) the trajectory of fire-sensitive vegetation elements …	Arnhem Land; Australia; fire history; fire regimes; Kakadu National Park; Landsat imagery; long-term monitoring; woody thickening	2012	Yes	Yes	Plants
112	Nieman, WA; van Wilgen, BW; Leslie, AJ	A reconstruction of the recent fire regimes of Majete Wildlife Reserve, Malawi, using remote sensing	Background Fire is an important process that shapes the structure and functioning of African savanna ecosystems, and managers of savanna protected areas use fire to achieve ecosystem goals. Developing appropriate fire management policies should be based on an understanding of the determinants, features, and effects of prevailing fire regimes, but this information is rarely available. In this stud…	fire frequency; fire intensity; fire probability; fire season; miombo; MODIS; savanna; VIIRS	2021	Yes	No
113	Bradshaw, SD; Dixon, KW; Lambers, H; Cross, AT; Bailey, J; Hopper, SD	Understanding the long-term impact of prescribed burning in mediterranean-climate biodiversity hotspots, with a focus on south-western Australia	Wildfires are expected to increase worldwide both in frequency and intensity owing to global warming, but are likely to vary geographically. This is of particular concern in the five mediterranean regions of the world that are all biodiversity hotspots with extraordinary plant and animal diversity that may be impacted by deliberately imposed fire. Wildland managers attempt to reduce the impact an…	biodiversity hotspot; fire frequency; fire interval; mosaic burning	2018	Yes	No
114	Grice, AC; Vanderduys, EP; Perry, JJ; Cook, GD	Patterns and Processes of Invasive Grass Impacts on Wildlife in Australia	There are almost 400 naturalized grass species in Australia and most terrestrial and many freshwater ecosystems are subject to invasion by one or more species. Some species can dominate the ground stratum of the vegetation and thus radically transform the structure, composition and ecological functioning of the ecosystem. In these situations, the species richness of the herbaceous vegetation typi…	Australia; ecological processes; grasses; invasive; patterns; wildlife	2013	Yes	No
115	Furquim, FF; Scasta, JD; Overbeck, GE	Interactive effects of fire and grazing on vegetation structure and plant species composition in subtropical grasslands	QuestionFire and grazing, and their interaction, are the main drivers of vegetation structure and plant species composition in many grasslands globally. However, for subtropical grasslands in southern Brazil, the interactive effects of fire and grazing on plant community composition characteristics remain relatively understudied, even though this ecosystem is recognized as fire-dependent with cri…	disturbance; ecosystem management; functional groups; prescribed fire; pyrodiversity	2024	Yes	No
116	Breininger, DR; Duncan, BW; Dominy, NJ	Relationships between fire frequency and vegetation type in pine flatwoods of East-Central Florida, USA	Fire frequencies are usually identified for plant communities with little regard to fine-scale (small geographical area) variation. Better knowledge is needed to manage Fire in landscapes having fuels that vary in their propensity to burn, especially where the details of fire patterns are critical for sustaining specialized species. We quantified variations in fire frequency among patches of diff…	fire frequency; fire management; pine flatwoods; Florida scrub-jay; scrub	2002	Yes	Yes	Plants
117	Lucas-Borja, ME; Zhou, GY; Zema, DA; Delgado-Baquerizo, M	Fostering biodiversity research in post-fire biology	The impacts of wildfire on vegetation and soil erosion have been studied for decades aiming to bring back ecosystems after fire perturbance. However, the influence of fires on above and belowground biodiversity remains far less understood. Biodiversity is critical for supporting ecosystem function, and this data scarcity is hampering managers in adopting effective practices for a proper restorati…	Plant diversity; Soil microbiomes; Fire disturbance; Post-fire evolutionary trend; Ecosystem restoration strategies	2024	Yes	No
118	Grant, TA; Madden, EM; Shaffer, TL; Dockens, JS	Effects of Prescribed Fire on Vegetation and Passerine Birds in Northern Mixed-Grass Prairie	Prescribed fire is used widely to manage grasslands on National Wildlife Refuges and other public lands in the northern Great Plains, but its effects on habitat use or production of wildlife in the region are poorly understood. During 1998-2003, we used point counts to examine effects of prescribed fire on vegetation and passerines in a mixed-grass prairie complex in north-central North Dakota, U…	fire effects; grassland bird; habitat; mixed-grass prairie; North Dakota; prescribed fire; vegetation	2010	Yes	No
119	Bright, BC; Hudak, AT; Kennedy, RE; Braaten, JD; Khalyani, AH	Examining post-fire vegetation recovery with Landsat time series analysis in three western North American forest types	Background: Few studies have examined post-fire vegetation recovery in temperate forest ecosystems with Landsat time series analysis. We analyzed time series of Normalized Burn Ratio (NBR) derived from LandTrendr spectral-temporal segmentation fitting to examine post-fire NBR recovery for several wildfires that occurred in three different coniferous forest types in western North America during th…	burn severity; climate; fire; forest; landsat; North America; satellite imagery; time series; vegetation recovery	2019	Yes	No
120	Greenberg, CH; Waldrop, TA; Tomcho, J; Phillips, RJ; Simon, D	Bird response to fire severity and repeated burning in upland hardwood forest	Prescribed burning is a common management tool for upland hardwood forests, with wildlife habitat improvement an often cited goal. Fire management for wildlife conservation requires understanding how species respond to burning at different frequencies, severities, and over time. In an earlier study, we experimentally assessed how breeding bird communities and species responded to fuel reduction t…	Breeding birds; Burn severity; Fire surrogate; Fuel reduction; Prescribed fire; Repeated burn	2013	Yes	No
121	Stillman, AN; Lorenz, TJ; Fischer, PC; Siegel, RB; Wilkerson, RL; Johnson, M; Tingley, MW	Juvenile survival of a burned forest specialist in response to variation in fire characteristics	Pyrodiversity, defined as variation in fire history and characteristics, has been shown to catalyse post-fire biodiversity in a variety of systems. However, the demographic and behavioural mechanisms driving the responses of individual species to pyrodiversity remain largely unexplored. We used a model post-fire specialist, the black-backed woodpecker (Picoides arcticus), to examine the relations…	black‐ backed woodpecker; fire severity; fledgling; habitat complementation; movement; Picoides arcticus; pyrodiversity; wildfire	2021	Yes	Yes	Birds
122	Ross, T; Srivastava, SK; Shapcott, A	Investigating the Relationship between Fire Severity and Post-Fire Vegetation Regeneration and Subsequent Fire Vulnerability	The Australian 2019-2020 wildfires impacted the subtropical rainforest with a variety of burn severities, making them vulnerable to another burn. Rainforest post-fire regenerated vegetation could be highly flammable, containing fire-promoting species such as Lantana camara and fire-suppressing species such as Phytolacca octandra. This study investigated whether early post-fire regeneration may ma…	rain forest fire; flammability; remote sensing; disturbance; fire regeneration	2023	Yes	No
123	Nicholson, A; Prior, LD; Perry, GLW; Bowman, DMJS	High post-fire mortality of resprouting woody plants in Tasmanian Mediterranean-type vegetation	Plant regeneration strategies are commonly dichotomised as resprouter' v. non-resprouter', but this fails to recognise that the extent and type of resprouting following fire disturbance vary within species. Here, we report a case of widespread mortality of resprouters following a fire that burnt 98% of an 80-km(2) island in Bass Strait, Australia. A field survey, which assessed woody vegetation i…	Australia; Clarke Island; fire severity; interval squeeze; persistence niche	2017	Yes	No
124	Beltrán-Marcos, D; Calvo, L; Fernández-Guisuraga, JM; Fernández-Garcia, V; Suárez-Seoane, S	Wildland-urban interface typologies prone to high severity fires in Spain	Due to complex interactions between climate and land use changes, large forest fires have increased in frequency and severity over the last decades, impacting dramatically on biodiversity and society. In southern European countries affected by demographic challenges, fire risk and danger play special relevance at the wildland-urban interfaces (WUIs), where decision-making and land management have…	Burn severity; Large fire; Building density; WUI; Fractional vegetation cover; Sentinel-2	2023	Yes	No
125	Smit, IPJ; Asner, GP; Govender, N; Kennedy-Bowdoin, T; Knapp, DE; Jacobson, J	Effects of fire on woody vegetation structure in African savanna	Despite the importance of fire in shaping savannas, it remains poorly understood how the frequency, seasonality, and intensity of fire interact to influence woody vegetation structure, which is a key determinant of savanna biodiversity. We provide a comprehensive analysis of vertical and horizontal woody vegetation structure across one of the oldest savanna fire experiments, using new airborne Li…	conservation management; fire frequency; fire intensity; fire policy; fire season; Kruger National Park; protected areas; South Africa; structural diversity; structural heterogeneity	2010	Yes	No
126	Fernández-Guisuraga, JM; Fernandes, PM; Tárrega, R; Beltrán-Marcos, D; Calvo, L	Vegetation recovery drivers at short-term after fire are plant community-dependent in mediterranean burned landscapes	Large, severe wildfires can cause unpredictable changes in Mediterranean plant communities that undermine ecosystem resilience. Understanding the geophysical drivers shaping vegetation dynamics after fire is vital to provide integrated knowledge into plant community recovery feedbacks in the context of global change. We investigated the role of fire severity and a comprehensive set of geophysical…	Fire severity; Fractional vegetation cover; Radiative transfer model; Resilience; Soil moisture	2023	Yes	No
127	Smith-Ramírez, C; Castillo-Mandujano, J; Becerra, P; Sandoval, N; Allende, R; Fuentes, R	Recovery of Chilean Mediterranean vegetation after different frequencies of fires	Post-fire recovery of sites in the Chilean Mediterranean vegetation were evaluated 20-30 years after the last fire. We mapped all fires that occurred between 1985 and 2015 in Central Chile using Landsat images. In order to conduct a spatial analysis of vegetation recovery and field sample, we chose sites burned between 1985 and 1995 that retained native vegetation and cover until 2015. In a sampl…	Forest fires; Herbaceous cover; Mediterranean ecosystem; Sclerophyllous forest; Short-interval fire; Vegetation recovery	2021	Yes	No
128	Galbraith, SM; Cane, JH; Moldenke, AR; Rivers, JW	Wild bee diversity increases with local fire severity in a fire-prone landscape	As wildfire activity increases in many regions of the world, it is imperative that we understand how key components of fire-prone ecosystems respond to spatial variation in fire characteristics. Pollinators provide a foundation for ecological communities by assisting in the reproduction of native plants, yet our understanding of how pollinators such as wild bees respond to variation in fire sever…	Apoidea; bees; fire severity; managed forest; mixed-conifer forest; pollinators; relative differenced normalized burn ratio; wildfire	2019	Yes	Yes	Invertebrates
129	Hao, B; Xu, X; Wu, F; Tan, L	Long-Term Effects of Fire Severity and Climatic Factors on Post-Forest-Fire Vegetation Recovery	As a major disturbance to forest ecosystems, wildfires pose a serious threat to the ecological environment. Monitoring post-fire vegetation recovery is critical to quantifying the effects of wildfire on ecosystems and conducting forest resource management. Most previous studies have analyzed short-term (less than five years) post-fire recovery and limited the driving factors to temperature and pr…	forest fire; vegetation recovery; burn severity; ridge regression analysis; climatic factors	2022	Yes	No
130	Gray, JB; Wentworth, TR; Brownie, C	Extinction, colonization, and persistence of rare vascular flora in the longleaf pine-wiregrass ecosystem: Responses to fire frequency and population size	We examined factors likely to be important in management of rare flora of the longleaf pine-wiregrass ecosystem on Fort Bragg and Camp Mackall Military Reservations in North Carolina, USA. We documented 1.268 occurrences of thirty-six rare plant species during two inventories conducted from 1991 to 1993 and 1998 to 1999. Of these occurrences, 891 (70.3%) persisted, 258 (20.3%) went extinct, and 1…	rare species; fire frequency; longleaf pine; extinction; colonization	2003	Yes	No
131	Parkins, K; Scott, A; Di Stefano, J; Swan, M; Sitters, H; York, A	Habitat. use at fire edges: Does animal activity follow temporal patterns of habitat change?	Edges are ecologically important environmental features that have been well researched in agricultural and urban landscapes. However, little work has been conducted in flammable ecosystems where spatially and temporally dynamic fire edges are expected to influence animal activity patterns, particularly for animals reliant on vegetation for cover, foraging or nesting. We quantified the response of…	Fire ecology; Biodiversity; Edge effects; Fire management; Mammals	2019	Yes	Yes	Mammals
132	Camac, JS; Williams, RJ; Wahren, CH; Morris, WK; Morgan, JW	Post-fire regeneration in alpine heathland: Does fire severity matter?	Fire severity is thought to be an important determinant of landscape patterns of post-fire regeneration, yet there have been few studies of the effects of variation in fire severity at landscape scales on floristic diversity and composition, and none within alpine vegetation. Understanding how fire severity affects alpine vegetation is important because fire is relatively infrequent in alpine env…	competing model; disturbance; fire management; intensity; intermediate disturbance hypothesis; resilience; shrub	2013	Yes	Yes	Plants
133	Lee, JM; Lee, SW; Lim, JH; Won, MS; Lee, HS	Effects of heterogeneity of pre-fire forests and vegetation burn severity on short-term post-fire vegetation density and regeneration in Samcheok, Korea	This study investigated the combined effects of heterogeneity of pre-fire forest cover and vegetation burn severity on post-fire vegetation density and regeneration at an early stage in Samcheok, Korea. To measure the spatial heterogeneity of pre-fire forests, spatial pattern metrics at a landscape level and class level were adopted, and a regression tree analysis for post-fire vegetation density…	Regression tree; Spatial heterogeneity; Burn severity; Normalized burn ratio (NBR); Normalized difference vegetation index (NDVI)	2014	Yes	Yes	Plants
134	da Silva, DM; Batalha, MA	Soil-vegetation relationships in cerrados under different fire frequencies	Fire is an important ecological factor that structures savannas, such as the cerrado, by selecting plant species and altering soil nutrient content. In Emas National Park, central Brazil, we compared soils under three different fire regimes and their relationship to the cerrado species they support. We collected 25 soil and vegetation samples at each site. We found differences in soil characteris…	cerrado; fire; savanna; soil-vegetation relationships	2008	Yes	No
135	Odion, DC; Davis, FW	Fire, soil heating, and the formation of vegetation patterns in chaparral	We documented patterns of surface heating associated with chaparral fire to characterize fundamental scale variation in the intensity of this stand-replacing disturbance. To test how this variation may influence community structure, we studied its effect on the soil seed bank and the distribution of seedlings and resprouts that emerged after fire. To evaluate the long-term significance of initial…	Arctostaphylos; Adenostoma fasciculatum; Ceanothus; chaparral; fire disturbance intensity; Helianthemum scoparium; obligate seeder; seed germination, distribution, and mortality; seedbank; shrub canopy; soil heating; vegetation patterns	2000	Yes	No
136	York, A; Di Stefano, J; Sitters, H; Swan, M	Fire, landscape pattern and biodiversity: Using fire for conservation in a south-eastern Australian ecosystem	Although the notion that variable fire regimes benefit biodiversity is grounded in ecological theory, it has rarely been tested. As the application of planned (prescribed) fire is becoming more common amid forecasted increases in frequency and severity of wildfire under climate change, we need to better understand the relationship between fire regimes and biodiversity. The principal aim of this r…	animal diversity; fire mosaic; pyrodiversity; species richness	2018	Yes	No
137	Araújo, FDC; Tng, DYP; Apgaua, DMG; Coelho, PA; Pereira, DGS; Santos, RM	Post-fire plant regeneration across a closed forest-savanna vegetation transition	Fire is a major environmental factor influencing vegetation heterogeneity, with closed forest and savanna ecosystems having different management needs due to their different responses to fire disturbance. However, the differences in post-fire vegetation dynamics between these ecosystems have seldom been compared using a uniform set of parameters. Additionally, post-fire dynamics of forest-savanna…	Alternative stable states; Diversity; Structural change; Fire disturbance; Forest-savanna ecotones; Vegetation dynamics	2017	Yes	No
138	Wu, ZW; He, HS; Bobryk, CW; Liang, Y	Scale effects of vegetation and topography on burn severity under prevailing fire weather conditions in boreal forest landscapes of Northeastern China	Understanding the controlling factors of burn severity requires consideration of the scale at which these factors work. This investigation explored how well topography and vegetation factors can explain variation of burn severity in a boreal forest landscape of northern China under prevailing fire weather conditions. Eight grain sizes were examined that ranged from 30 to 2500 m. A burn severity m…	burn severity; boreal forest landscape; grain size; NDVI; topography; vegetation	2014	Yes	No
139	Jenkins, M; Price, O; Collins, L; Penman, T; Bradstock, R	The influence of planting size and configuration on landscape fire risk	Revegetating cleared land with native trees and shrubs is increasingly used as a means of addressing loss of biodiversity, degraded soil and water resources and sequestration of carbon. However, revegetation also brings a potential to alter fire risk due to changing fuel types across the landscape. Previous research has found that increasing the area of revegetation does not increase the risk of …	Revegetation; Planting design; Fire behaviour; Fire suppression; Connectivity; Fire management	2019	Yes	No
140	Parra, A; Hinojosa, MB	Burn Severity Effect on the Short-Term Functional Response of Quercus ilex after Fire	Understanding how fire severity affects resprouting plants during post-fire regeneration is key to anticipating Mediterranean vegetation vulnerability in a context of increasingly large fires with high intensity and severity due to climate change. Here, we monitored the water status, leaf gas exchange, and plant growth in holm oaks (Quercus ilex) of central Spain burned with different fire severi…	ecophysiology; fire severity; holm oak; post-fire regeneration; plant resprouting	2023	Yes	No
141	Wasserman, TN; Mueller, SE	Climate influences on future fire severity: a synthesis of climate-fire interactions and impacts on fire regimes, high-severity fire, and forests in the western United States	BackgroundIncreases in fire activity and changes in fire regimes have been documented in recent decades across the western United States. Climate change is expected to continue to exacerbate impacts to forested ecosystems by increasing the frequency, size, and severity of wildfires across the western United States (US). Warming temperatures and shifting precipitation patterns are altering western…	Climate; Fire; Severity; Forests; Western US; Models; Forecast; Predict; Palabras clave; Clima; Fuego; Severidad; Bosques; Oeste de los EEUU; Modelos; Predicciones	2023	Yes	Yes	Plants
142	Lawes, MJ; Murphy, BP; Fisher, A; Woinarski, JCZ; Edwards, AC; Russell-Smith, J	Small mammals decline with increasing fire extent in northern Australia: evidence from long-term monitoring in Kakadu National Park	Small mammal (<2kg) numbers have declined dramatically in northern Australia in recent decades. Fire regimes, characterised by frequent, extensive, late-season wildfires, are implicated in this decline. Here, we compare the effect of fire extent, in conjunction with fire frequency, season and spatial heterogeneity (patchiness) of the burnt area, on mammal declines in Kakadu National Park over a r…	Aboriginal burning; fire frequency; fire regime; habitat simplification; patch mosaic burning; predation; tropical savanna	2015	Yes	Yes	Mammals
143	Culhane, K; Sollmann, R; White, AM; Tarbill, GL; Cooper, SD; Young, HS	Small mammal responses to fire severity mediated by vegetation characteristics and species traits	The frequency of large, high-severity mega-fires has increased in recent decades, with numerous consequences for forest ecosystems. In particular, small mammal communities are vulnerable to post-fire shifts in resource availability and play critical roles in forest ecosystems. Inconsistencies in previous observations of small mammal community responses to fire severity underscore the importance o…	community structure; fire severity; functional trait; resource use; small mammal	2022	Yes	Yes	Mammals
144	Singleton, MP; Thode, AE; Meador, AJS; Iniguez, JM; Stevens, JT	Management strategy influences landscape patterns of high-severity burn patches in the southwestern United States	Context Spatial patterns of high-severity wildfire in forests affect vegetation recovery pathways, watershed dynamics, and wildlife habitat across landscapes. Yet, less is known about contemporary trends in landscape patterns of high-severity burn patches or how differing federal fire management strategies have influenced such patterns. Objectives We assessed fires managed for ecological/resource…	Patch dynamics; Spatial pattern; RdNBR; Stand replacing patches; High-severity; Heterogeneity; Fire ecology	2021	Yes	No
145	Shedley, E; Burrows, N; Yates, CJ; Coates, DJ	Using bioregional variation in fire history and fire response attributes as a basis for managing threatened flora in a fire-prone Mediterranean climate biodiversity hotspot	Inappropriate fire-regimes brought about by patterns of human settlement and land-use threaten plant diversity in Mediterranean-type climate (MTC) regions. In south-west Western Australia (SWWA), where there are many threatened plant species distributed across a range of human-modified landscapes, there is a need for approaches to identify where the threat is greatest. This requires knowledge of …	fragmentation; inappropriate fire regimes; obligate seeder; threatened species	2018	Yes	No
146	Holmes, AW; Rüdiger, C; Harris, S; Tapper, N	Determining the minimum sampling frequency for ground measurements of burn severity	Understanding burn severity is essential to provide an overview of the precursory conditions leading to fires as well as understanding the constraints placed on fire management services when mitigating their effects. Determining the minimum sampling frequency for ground measurements is not only essential for accurately assessing burn severity, but also for fire managers to better allocate resourc…	fire; Monte Carlo; sample size; vegetation	2018	Yes	No
147	Calvo, L; Tárrega, R; Valbuena, L; Marcos, E; Taboada, A; Fernández-García, V; Fernández-Guisuraga, JM; Manso, AF; Quintano, C; de Luis, E; Reyes, O; Baeza, MJ; Suárez-Seoane, S	Climatic conditions and fire regime affect vegetation recovery after large wildfires in Pinus forest ecosystems	Fire is one of the most important disturbance processes in Pinus forest ecosystems in the Mediterranean Basin. These ecosystems differ markedly in their response to this disturbance. They rely on climatic conditions in the area, fire regime and biological traits of the vegetation. Thus, understanding the influence of climatic conditions and fire characteristics in shaping postfire vegetation reco…	climatic gradients; Pinus forest; post-fire regeneration; vegetation functional traits; wildfire recurrence; wildfire severity	2018	Yes	No
148	Lentile, LB; Smith, FW; Shepperd, WD	Influence of topography and forest structure on patterns of mixed severity fire in ponderosa pine forests of the South Dakota Black Hills, USA	We examined the influence of topography and stand structure on fire effects within the perimeter of the similar to 34 000 ha Jasper fire of 2000 in ponderosa pine ( Pinus ponderosa Laws.) forests of the South Dakota Black Hills, USA. We used a remotely sensed and field-verified map of post-fire burn severity (accuracy 69%, kappa statistic 0.54), the Digital Elevation Model, and vegetation databas…	burn severity; mixed severity fire regime	2006	Yes	No
149	Hamilton, RG	RESTORING HETEROGENEITY ON THE TALLGRASS PRAIRIE PRESERVE: APPLYING THE FIRE-GRAZING INTERACTION MODEL	The interaction of fire and grazing is an important ecological process in the Great Plains grasslands of North America. The fire-grazing interaction promotes a shifting mosaic of patches that support a diverse array of grassland flora and fauna. This ecosystem variability, or heterogeneity, has been identified as critical to the maintenance of biological diversity and therefore should serve as th…	biodiversity; bison; Bison bison; cattle; fire-grazing interaction; heterogeneity; Oklahoma; tallgrass prairie	2007	Yes	No
150	Pausas, JG; Lloret, F	Spatial and temporal patterns of plant functional types under simulated fire regimes	In spite of enormous fire suppression advances in Mediterranean countries, large high-intensity fires are still common. The effects on vegetation structure and composition of fire and fire regime changes at large spatial and temporal scales are poorly known, and landscape simulation models may throw some light in this regard. Thus, we studied how the abundance, richness, and spatial distribution …	fATE model; landscape model; Mediterranean; resprouter; seeder; simulation; vegetation dynamics	2007	Yes	No
151	Nolè, A; Rita, A; Spatola, MF; Borghetti, M	Biogeographic variability in wildfire severity and post-fire vegetation recovery across the European forests via remote sensing-derived spectral metrics	Wildfires have large-scale and profound effects on forest ecosystems, and they force burned forest areas toward a wide range of post-fire successional trajectories from simple reduction of ecosystem functions to transitions to other stable non-forest states. Fire disturbances represent a key driver of changes in forest structure and composition due to post -fire succession processes, thus contrib…	Wildfire; Biogeographic regions; Vegetation spectral recovery; Fire severity; Spectral indices	2022	Yes	No
152	Lydersen, JM; Collins, BM; Brooks, ML; Matchett, JR; Shive, KL; Povak, NA; Kane, VR; Smith, DF	Evidence of fuels management and fire weather influencing fire severity in an extreme fire event	Following changes in vegetation structure and pattern, along with a changing climate, large wildfire incidence has increased in forests throughout the western United States. Given this increase, there is great interest in whether fuels treatments and previous wildfire can alter fire severity patterns in large wildfires. We assessed the relative influence of previous fuels treatments (including wi…	fire progression; fire severity; fuels reduction; fuels treatment; landscape analysis; mixed conifer forest; Rim Fire; Stanislaus National Forest; thinning; wildfire; Yosemite National Park	2017	Yes	No
153	Gale, MG; Cary, GJ	What determines variation in remotely sensed fire severity? Consideration of remote sensing limitations and confounding factors	Analyses of the effects of topography, weather, land management, and fuel on fire severity are increasingly common, and generally apply fire severity indices derived from satellite optical remote sensing. However, these indices are commonly interpreted with insufficient appreciation for their limitations and may be inappropriately invoked as representing physical fire effects and fire behaviour. …	airborne LiDAR; ecosystems: temperate; fire behaviour; fire intensity; fire severity; remote sensing; spectral indices; vegetation cover; vegetation height	2022	Yes	No
154	Parks, SA; Holsinger, LM; Panunto, MH; Jolly, WM; Dobrowski, SZ; Dillon, GK	High-severity fire: evaluating its key drivers and mapping its probability across western US forests	Wildland fire is a critical process in forests of the western United States (US). Variation in fire behavior, which is heavily influenced by fuel loading, terrain, weather, and vegetation type, leads to heterogeneity in fire severity across landscapes. The relative influence of these factors in driving fire severity, however, is poorly understood. Here, we explore the drivers of high-severity fir…	fire severity; wildland fire; burn severity; fuel; topography; climate; weather	2018	Yes	No
155	Blakey, RV; Webb, EB; Kesler, DC; Siegel, RB; Corcoran, D; Cole, JS; Johnson, M	Extent, configuration and diversity of burned and forested areas predict bat richness in a fire-maintained forest	Context Fire transforms, fragments and sometimes maintains forests, creating mosaics of burned and unburned patches. Highly mobile animals respond to resources in the landscape at a variety of spatial scales, yet we know little about their landscape-scale relationships with fire. Objectives We aimed to identify drivers of bat richness in a landscape mosaic of forested and burned areas while ident…	Acoustic; Chiroptera; Hierarchical occupancy model; Pyrodiversity; Western united states; Wildfire	2021	Yes	Yes	Mammals
156	Prichard, SJ; Kennedy, MC	Fuel treatments and landform modify landscape patterns of burn severity in an extreme fire event	Under a rapidly warming climate, a critical management issue in semiarid forests of western North America is how to increase forest resilience to wildfire. We evaluated relationships between fuel reduction treatments and burn severity in the 2006 Tripod Complex fires, which burned over 70000 ha of mixed-conifer forests in the North Cascades range of Washington State and involved 387 past harvest …	burn severity; mixed-conifer forests; mountain pine beetle; prescribed fire; spatial autoregression; wildfire	2014	Yes	No
157	Nyazika, TP; Zisadza-Gandiwa, P; Chanyandura, A; Muboko, N; Gandiwa, E	Influence of fire frequency on woody vegetation structure and composition in Lake Chivero Recreational Park, northern Zimbabwe	Fire plays an important role in vegetation structure and composition configuration in savanna ecosystems. We investigated the influence of fire frequency on woody vegetation structure and composition across different fire frequency classes in Lake Chivero Recreational Park (LCRP), northern Zimbabwe. Using a 25 year fire history, we stratified the study area into the following three fire frequency…	Habitat; miombo woodland; protected area; savanna; species diversity; wildlife	2017	Yes	No
158	Moreno, JM; Torres, I; Luna, B; Oechel, WC; Keeley, JE	Changes in fire intensity have carry-over effects on plant responses after the next fire in southern California chaparral	Question Do variations in fire intensity within a stand determine changes in fire intensity and plant demographics in a subsequent fire? Location San Diego (CA, USA); chaparral dominated by Adenostoma fasciculatum (resprouter) and Ceanothus greggii (seeder). Methods In 2003, a wildfire burned a young (16-yr-old) stand containing a set of experimental plots burned in 1987 with various levels of fi…	Adenostoma; Ceanothus; Fire cycle; Fire regime; Fire season; Fire severity; Post-fire recruitment; Seeder	2013	Yes	No
159	Westgate, MJ; MacGregor, C; Scheele, BC; Driscoll, DA; Lindenmayer, DB	Effects of time since fire on frog occurrence are altered by isolation, vegetation and fire frequency gradients	Aim: To quantify how frogs in terrestrial environments respond to recurrent fire, and to what extent this is mediated by isolation from breeding sites or vegetation structure. Location: Jervis Bay, south-eastern Australia. Methods: We used data from 8 years of pitfall trapping, collected via a random stratified design, to quantify frog occurrence at 110 locations. We then used an information theo…	amphibians; disturbance; fire regime; pyrodiversity	2018	Yes	No
160	Walters, GM; Nguema, D; Niangadouma, R	Flora and fire in an old-growth Central African forestsavanna mosaic: a checklist of the Parc National des Plateaux Bateke (Gabon)	Background and aims - Old-growth savannas in Africa are impacted by fire, have endemic and geoxylic suffrutices, and are understudied. This paper explores the Parc National des Plateaux Bateke (PNPB) in Gabon and the impact of fire on its flora to understand if it is an old-growth savanna. It presents 1) a vascular plant checklist, including endemic species and geoxylic suffrutices and 2) an anal…	checklist; Plateaux Bateke; Gabon; fire; forest-savanna mosaic; floristics; Central Africa; national park; ancient grassy	2022	Yes	No
161	Duncan, BW; Schmalzer, PA; Breininger, DR; Stolen, ED	Comparing fuels reduction and patch mosaic fire regimes for reducing fire spread potential: A spatial modeling approach	Reduction of fire hazard is becoming increasingly important in managed landscapes globally. Fuels reduction prescribed burn treatments are the most common form of reducing fire hazard on landscapes around the world but often result in homogenized fuel age structures and habitats. Alternatively, the size of unplanned fires, and hence fire hazard, can be reduced by controlling the size and patterni…	Fire modeling; Fire management; Fire hazard; FARSITE; Patch mosaic burning; Fuels reduction	2015	Yes	No
162	da Silva, ADP; Batista, AC; Giongo, M; Santos, MM; Neto, EG; de Carvalho, EV; Machado, IES; Cachoeira, JN	Influence of fire frequency and epoch of prescribed burn on topkill rates in vegetation of Cerrado in Tocantins, Brazil	The severity of fire can be understood as the level of change caused by a fire to a location. Considering the importance of fire in the Cerrado biome, the objective of this work was to evaluate the fire severity, expressed through suppression of the aerial part of the vegetation (topkill), in Cerrado environment. The research was performed at the ecological station Estacao Ecologica Serra Geral d…	burn severity; fire severity; forest fires	2018	Yes	No
163	Foster, CN; Barton, PS; MacGregor, CI; Catford, JA; Blanchard, W; Lindenmayer, DB	Effects of fire regime on plant species richness and composition differ among forest, woodland and heath vegetation	QuestionDo the effects of fire regimes on plant species richness and composition differ among floristically similar vegetation types? LocationBooderee National Park, south-eastern Australia. MethodsWe completed floristic surveys of 87 sites in Sydney Coastal dry sclerophyll vegetation, where fire history records have been maintained for over 55years. We tested for associations between different a…	community composition; competition; disturbance regime; dry sclerophyll vegetation; fire frequency; fire management; species richness; Sydney Coastal Forest; Sydney Coastal Heath	2018	Yes	No
164	Ubeda, X; Outeiro, LR; Sala, M	Vegetation regrowth after a differential intensity forest fire in a Mediterranean environment, northeast Spain	Inventories of vegetation were collected in a burnt area located in Cadiretes massif, Catalan Coastal Ranges, northeast Spain. The burnt forest primarily consisted of pine plantation (Pinus pinaster) with a large number of cork trees (Quercus suber). The burnt area was divided into three zones based on fire intensity. Data from three different periods after the fire (six, ten and twenty-four mont…	forest fire; fire intensity; vegetation; Pinus; Quercus suber; Mediterranean; post-fire actions; reforestation; Spain	2006	Yes	No
165	Brooks, ML	Effects of high fire frequency in creosote bush scrub vegetation of the Mojave Desert	Plant invasions can increase fire frequency in desert ecosystems where fires were historically infrequent. Although there are many resource management concerns associated with high frequency fire in deserts, fundamental effects on plant community characteristics remain largely unstudied. Here I describe the effects of fire frequency on creosote bush scrub vegetation in the Mojave Desert, USA. Bio…	annual grass; Bromus rubens; disturbance; ecosystem transformer; fire effects; grass-fire cycle; red brome	2012	Yes	No
166	Morrison, DA	Effects of fire intensity on plant species composition of sandstone communities in the Sydney region	Fire intensity measures the heat output of a fire, and variation in fire intensity has been shown to have many effects on the demography of plant species, although the consequent effects on the floristic composition of communities have rarely been quantified. The effects of variation in fire intensity on the floristic composition of dry sclerophyll vegetation with different fire histories near Sy…	fire history; fire intensity; fire management; floristic composition; species abundance; species richness; species evenness	2002	Yes	No
167	Smith, AMS; Sparks, AM; Kolden, CA; Abatzoglou, JT; Talhelm, AF; Johnson, DM; Boschetti, L; Lutz, JA; Apostol, KG; Yedinak, KM; Tinkham, WT; Kremens, RJ	Towards a new paradigm in fire severity research using dose-response experiments	Most landscape-scale fire severity research relies on correlations between field measures of fire effects and relatively simple spectral reflectance indices that are not direct measures of heat output or changes in plant physiology. Although many authors have highlighted limitations of this approach and called for improved assessments of severity, others have suggested that the operational utilit…	fire behaviour; fire effects; intensity	2016	Yes	No
168	Roodsarabi, Z; Sam-Khaniani, A; Kiani, A	Investigation of post fire vegetation regrowth under different burn severities based on satellite observations	One of the crucial components in improving the quality of forests is post-fire vegetation regrowth monitoring. This is done by analyzing the time series of satellite data and studying the severity of forest fires to improve the ability to monitor the dynamic changes of the forest. This study investigates the regeneration process of existing vegetation types in different severities of The Rim fire…	Burn severity; Greenness recovery; MODIS time series; Recovery rate; Rim fire; Vegetation return time	2023	Yes	No
169	Jimeno-Llorente, L; Marcos, E; Fernandez-Guisuraga, JM	The Effects of Fire Severity on Vegetation Structural Complexity Assessed Using SAR Data Are Modulated by Plant Community Types in Mediterranean Fire-Prone Ecosystems	Vegetation structural complexity (VSC) plays an essential role in the functioning and the stability of fire-prone Mediterranean ecosystems. However, we currently lack knowledge about the effects of increasing fire severity on the VSC spatial variability, as modulated by the plant community type in complex post-fire landscapes. Accordingly, this study explored, for the first time, the effect of fi…	C-band; fire impact; Mediterranean Basin; resprouters; seeders; Sentinel-1; Sentinel-2; synthetic aperture radar; vegetation structure	2023	Yes	No
170	Rodrigues, CA; Fidelis, A	Should we burn the Cerrado? Effects of fire frequency on open savanna plant communities	AimsTropical savanna evolved in the presence of fire, depending on it to maintain its physiognomies and biodiversity. Open ecosystems of tropical savanna burn frequently, and thus changes in fire frequency can affect their plant communities. In this study we aimed to analyze the effects of different fire frequencies on the composition, structure and post-fire regeneration of open savanna plant co…	annual fires; communities' dissimilarity; fire exclusion; fire frequency; fire resilience; post-fire regeneration; species richness; woody encroachment	2022	Yes	No
171	Mupfiga, UN; Mutanga, O; Dube, T; Kowe, P	Spatial Clustering of Vegetation Fire Intensity Using MODIS Satellite Data	This work analyses the spatial clustering of fire intensity in Zimbabwe, using remotely sensed Moderate Resolution Imaging Spectroradiometer (MODIS) active fire occurrence data. In order to investigate the spatial pattern of fire intensity, MODIS-derived fire radiative power (FRP) was utilized. A local indicator of spatial autocorrelation method, the Getis-Ord (Gi*) spatial statistic, was applied…	active fire occurrence; fire intensity; fire radiative power; spatial clustering; hot spots; cold spots; spatial data; climate change	2022	Yes	No
172	Haslem, A; Avitabile, SC; Taylor, RS; Kelly, LT; Watson, SJ; Nimmo, DG; Kenny, SA; Callister, KE; Spence-Bailey, LM; Bennett, AF; Clarke, MF	Time-since-fire and inter-fire interval influence hollow availability for fauna in a fire-prone system	Tree hollows are a critical, yet potentially limiting habitat resource for many animal species. Fire influences hollow availability, and the associated indirect effects on fauna can threaten the persistence of hollow-dependent species in fire-prone systems. We investigated the influence of two temporal aspects of fire regimes (time-since-fire, inter-fire interval) on hollow occurrence in a semi-a…	Tree cavity; Fire frequency; Fire chronosequence; Fire regime; Fauna habitat; Australia	2012	Yes	No
173	Fidelis, A; Dolores Delgado-Cartay, M; Blanco, CC; Müller, SC; Pillar, VD; Pfadenhauer, J	FIRE INTENSITY AND SEVERITY IN BRAZILIAN CAMPOS GRASSLANDS	Brazilian Campos grasslands are rich in species and the maintenance of its diversity and physiognomy is dependent on disturbance (e.g. fire and grazing) Nevertheless, studies about fire intensity and severity are inexistent. The present paper describes fire parameters, using 14 experimental burn plots in southern Brazil (30 degrees 02' to 30 degrees 04'S, and 51 degrees 06' to 51 degrees 09'W. 31…	Fire; Fire Temperatures; Fuel Load; Southern Brazil; Subtropical Grasslands	2010	Yes	No
174	Nieman, WA; Wilgen, BW; Radloff, FGT; Tambling, CJ; Leslie, AJ	The effects of fire frequency on vegetation structure and mammal assemblages in a savannah-woodland system	Fire frequency affects vegetation structure and composition in savannah- woodlands, with the potential indirect consequence of affecting the habitat choice and space use of large mammals. Understanding these responses can assist with the development of appropriate fire management policies to conserve co-existing species with different habitat requirements. In a natural experiment in Majete Wildli…	camera trap; fire management; fire return interval; Malawi; pyric herbivory; species richness estimator; woody cover	2022	Yes	Yes	Mammals
175	Murphy, SM; Vidal, MC; Smith, TP; Hallagan, CJ; Broder, ED; Rowland, D; Cepero, LC	Forest Fire Severity Affects Host Plant Quality and Insect Herbivore Damage	Climate change models predict increased forest fire occurrence and severity in the near future. Forest fire disturbance affects multiple ecological interactions, but there is little evidence for how naturally-occurring fires affect plant quality and herbivore damage, which is important because plants and herbivorous insects comprise most of the diversity in natural ecosystems and are responsible …	fire severity; herbivore damage; Lepidoptera; plant quality; Polygonia gracilis zephyrus; Rocky Mountains; wax currant; Ribes cereum	2018	Yes	Yes	Plants
176	Birch, JD; Lutz, JA	Fire Regimes of Utah: The Past as Prologue	(1) Background: Satellite monitoring of fire effects is widespread, but often satellite-derived values are considered without respect to the characteristic severity of fires in different vegetation types or fire areas. Particularly in regions with discontinuous vegetation or narrowly distributed vegetation types, such as the state of Utah, USA, specific characterization of satellite-derived fire …	burn severity; dNBR; fire effects; fire size; spruce-fir; aspen; interior Douglas-fir; sagebrush steppe	2023	Yes	No
177	Wu, C; Wang, MH; Lu, CX; Venevsky, S; Sorokina, V; Kulygin, V; Berdnikov, S	Climate-induced fire regimes in the Russian biodiversity hotspots	Recent fire management policy in Russia assumes the complete exclusion of fires from the statutory reserves. We analyzed what the natural, climate-induced fire regimes for the historical years 1901-1998 in Russia, in the Russian biodiversity hotspots and in the selected statutory reserves would be if the human impacts were neglected. A global dynamic vegetation model with an incorporated global s…	Biodiversity hotpots; Fires; DGVM; Conservation management; Russia	2018	Yes	No
178	Keeley, JE	Fire intensity, fire severity and burn severity: a brief review and suggested usage	Although biomass burning of savannas is recognised as a major global source of greenhouse gas emissions, quantification remains problematic with resulting regional emissions estimates often differing markedly. Here we undertake a critical assessment of Australia's National Greenhouse Gas Inventory (NGGI) savanna burning emissions methodology. We describe the methodology developed for, and results…	Arnhem Land; burning efficiency; emission factors; fire mapping; fuel loads; National Greenhouse Gas Inventory; Northern Territory	2009	Yes	No
179	Loftin, CS; Guyette, MQ; Wetzel, PR	Evaluation of Vegetation-Fire Dynamics in the Okefenokee National Wildlife Refuge, Georgia, USA, with Bayesian Belief Networks	Vegetation response to wildfire has been studied extensively in upland ecosystems, but fire effects on temperate wetlands are less understood. We evaluated vegetation response to extensive wildfire in wetlands of Okefenokee National Wildlife Refuge (ONWR), USA, with a spatially explicit Bayesian belief network model informed with data recorded during 1990-2012. We assessed model accuracy and effe…	Monitoring; Fire; Model; Climate change; Succession; Wetland	2018	Yes	No
180	Partridge, D; Kington, D; Williams, P; Burns, D	Blackout burning in dry conditions increases long-term fire severity risk	We use case studies to explore the impact of changed fire regimes on vegetation structure and fuel risk in Southeast Queensland, Australia. Multiple studies report high intensity wildfires promote excessive shrub and sapling densities, which increase elevated fuel hazard. We argue asset protection burns in dry conditions can cause similar vegetation thickening to an intense wildfire, which increa…	eucalypt forest; fire hazard; fire management; fire management: prescribed; fire regimes; fuel; planned burning; vegetation thickening	2024	Yes	No
181	Rodrigues, CA; Zirondi, HL; Fidelis, A	Fire frequency affects fire behavior in open savannas of the Cerrado	Fire is an environmental factor that helps in shaping plant communities by influencing their structure and function. Frequency is an important component of the fire regime. In tropical savannas, fire frequency is high, mostly owing to the high production and accumulation of fuel, which mainly comprising grasses, the dominant growth form in the Cerrado (Brazilian savanna) open physiognomies. We ev…	Fire intensity; Fuel quantity; Fuel load distribution; Plant community structure; Residence time of fire; Fire temperatures	2021	Yes	No
182	Loboda, TV; French, NHF; Hight-Harf, C; Jenkins, L; Miller, ME	Mapping fire extent and burn severity in Alaskan tussock tundra: An analysis of the spectral response of tundra vegetation to wildland fire	Observed warming in the high northern latitudes has led to an increase in fire occurrence across North American tundra. Our ability to effectively monitor ecosystem change and the carbon cycle in this region depends upon the development of robust and reliable methods of extracting information about fire events and the characterization of fire impacts from remotely-sensed data. Previously develope…	Tussock tundra; Wildland fire; Burn severity; Landsat; Alaska; Noatak National Preserve	2013	Yes	No
183	Castillo, M; Plaza, A; Garfias, R	A recent review of fire behavior and fire effects on native vegetation in Central Chile	Central Chile experienced a very extended and devastating fire season during 2016-17. After 3 years, here we present the results of an analysis of behavior of the wildfires occurred in that season. We used a modeling approach to estimate the physical parameters of fire behavior: speed of linear spread, front-line intensity and flame length; as well as qualified fire severity, and the potential da…	Forest fires; Wildfires; Fire severity; Mediterranean Chile; Native vegetation; Sclerophyllous forest	2020	Yes	No
184	Luo, RS; Hui, DF; Miao, N; Liang, C; Wells, N	Global relationship of fire occurrence and fire intensity: A test of intermediate fire occurrence-intensity hypothesis	Fire plays a significant role in global atmosphere and biosphere carbon and nutrient cycles. Globally, there are substantially different distributions and impacts between fire occurrence and fire intensity. It is prominent to have a thorough investigation of global relationship between fire occurrence and fire intensity for future fire prediction and management. In this study, we proposed an inte…	fire occurrence; fire intensity; MODIS; the environmental interplay; influencing variables; intermediate fire occurrence-intensity hypothesis	2017	Yes	No
185	Weeks, J; Miller, JED; Steel, ZL; Batzer, EE; Safford, HD	High-severity fire drives persistent floristic homogenization in human-altered forests	Ecological disturbance regimes across the globe are being altered via direct and indirect human influences. Biodiversity loss at multiple scales can be a direct outcome of these shifts. Fire, especially in dry forests, is an ecological disturbance that is experiencing dramatic changes due to climate change, fire suppression, increased human population in fire-prone areas, and alterations to veget…	biotic homogenization; disturbance ecology; forest biology; high-severity fire; plant diversity	2023	Yes	Yes	Plants
186	Berry, LE; Lindenmayer, DB; Dennis, TE; Driscoll, DA; Banks, SC	Fire severity alters spatio-temporal movements and habitat utilisation by an arboreal marsupial, the mountain brushtail possum (Trichosurus cunninghami)	Understanding how severe wildfires influence faunal movement is essential for predicting how changes in fire regimes will affect ecosystems. We examined the effects of fire severity distribution on spatial and temporal variation in movement of an Australian arboreal mammal, the mountain brushtail possum (Trichosurus cunninghami). We used GPS telemetry to characterise the movements of 18 possums i…	biodiversity; ecosystems; fire regimes; mosaic; post-fire effects	2016	Yes	Yes	Mammals
187	Schlesinger, C; White, S; Muldoon, S	Spatial pattern and severity of fire in areas with and without buffel grass (Cenchrus ciliaris) and effects on native vegetation in central Australia	The spread of buffel grass (Cenchrus ciliaris) in semi-arid Australia in recent decades has substantially increased ground cover and fuel loads, particularly in open woodland vegetation communities. The resulting alteration of fire regimes may be the most significant impact of buffel invasion on ecological communities in these areas. Broad scale management of buffel grass is currently not an opti…	buffel grass; Cenchrus ciliaris; fire; Hakea divaricata; invasive grass; restoration	2013	Yes	No
188	Johansson, MU; Abebe, FB; Nemomissa, S; Bekele, T; Hylander, K	Ecosystem restoration in fire-managed savanna woodlands: Effects on biodiversity, local livelihoods and fire intensity	Ethiopia aims to restore 15 million ha degraded forests and woodlands, but effects on the potentially contrasting goals of long-term carbon storage, biodiversity and sustainable livelihoods are unknown. To quantify the effects of grazing exclusion on vegetation and fire behaviour, we established six 30 x 30 m fenced exclosures with grazed controls, in a mesic wooded savanna. Experimental burns we…	Cool fires; Experimental fire; REDD plus; Seedling establishment; Shrub encroachment; Traditional fire knowledge	2021	Yes	No
189	Miller, JD; Skinner, CN; Safford, HD; Knapp, EE; Ramirez, CM	Trends and causes of severity, size, and number of fires in northwestern California, USA	Research in the last several years has indicated that fire size and frequency are on the rise in western U.S. forests. Although fire size and frequency are important, they do not necessarily scale with ecosystem effects of fire, as different ecosystems have different ecological and evolutionary relationships with fire. Our study assessed trends and patterns in fire size and frequency from 1910 to…	California; fire severity; forest fires; Klamath Mountains; relative differenced normalized burn ratio	2012	Yes	No
190	Murphy, BP; Russell-Smith, J	Fire severity in a northern Australian savanna landscape: the importance of time since previous fire	Using a detailed fire history collected over a 10-year period throughout a savanna landscape in northern Australia, we have addressed the question of whether fire severity, inferred from a semiquantitative fire severity index, increases with time since previous fire. There was a clear trend of fires becoming much more severe with increasing time since previous fire. Between 1 and 5 years followin…	fire intensity; fuel accumulation; tropical savanna	2010	Yes	No
191	Esposito, A; Mazzoleni, S; Strumia, S	Post-fire bryophyte dynamics in Mediterranean vegetation	Bryophyte dynamics after fire in the Mediterranean macchia of Southern Italy was studied both by diachronic and synchronic approaches. Changes of bryophyte cover and species composition were found in relation to both age and fire intensity. During the first 2 yr after fire, bryophytes dominated the plots which had experienced the highest fire intensity while herbs were dominant in plots affected …	fire intensity; macchia; propagule; spore; southern Italy; succession	1999	Yes	No
192	Smith-Ramírez, C; Castillo-Mandujano, J; Becerra, P; Sandoval, N; Fuentes, R; Allende, R; Acuña, MP	Combining remote sensing and field data to assess recovery of the Chilean Mediterranean vegetation after fire: Effect of time elapsed and burn severity	It has been debated if Chilean sclerophyllous vegetation can recover after fire of different severity and short and long term. We evaluated the resiliency of this vegetation type after single-occurrence fires of different severities that occurred 30, 20 and 10 years in Central Chile before the study. Two approaches were followed: satellite image analysis and vegetation sampling. Wildfires that oc…	Fire severity; Forest fires; Forest resilience; Herbaceous cover; Sclerophyllous forest; Regeneration of woody species	2022	Yes	No
193	Zhang, XY; Yin, GF; Ma, YZ; Fan, JR; Zhou, J	Comparison between artificial restoration and natural recovery in vegetation regrowth following high-frequency fire disturbances in the Hengduan Mountains, Southwest China	The Hengduan Mountains in Southwest China are currently facing a recurring and escalating threat of forest fires, posing a significant challenge to vegetation restoration efforts given the ecological value of this region. However, the effects of artificial restoration compared to natural regeneration on vegetation recovery dynamics have been less explored. This study focused on two sites in the H…	Forest fires; Post-fire vegetation responses; NIRv; Fire severity; Post-fire management and restoration; Subtropical forest ecosystems	2024	Yes	No
194	Rago, MM; Urretavizcaya, MF; Morelli, P; Bell, DM; Guzmán, M	Early vegetation recovery following a mid to high-severity fire in the Andean-Patagonian forests	A change in fire regimes is occurring worldwide, affecting post-fire succession. Under this context, there is an increasing need to prioritize restoration areas and focus on their particular goals. To assess the emergent understorey represents the first approximation of post-fire re-vegetation, necessary to establish appropriate restoration guidelines. In this study, we aimed to assess the initia…	climate change; post-fire; restoration; succession; understorey	2024	Yes	No
195	Parks, SA; Miller, C; Abatzoglou, JT; Holsinger, LM; Parisien, MA; Dobrowski, SZ	How will climate change affect wildland fire severity in the western US?	Fire regime characteristics in North America are expected to change over the next several decades as a result of anthropogenic climate change. Although some fire regime characteristics (e.g., area burned and fire season length) are relatively well-studied in the context of a changing climate, fire severity has received less attention. In this study, we used observed data from 1984 to 2012 for the…	wildland fire; fire severity; fire regime; climate change; disequilibrium	2016	Yes	No
196	Park, T; Sim, S	Characterizing spatial burn severity patterns of 2016 Chimney Tops 2 fire using multi-temporal Landsat and NEON LiDAR data	The Chimney Tops 2 wildfire (CT2) in 2016 at Great Smoky Mountains National Park (GSMNP) was recorded as the largest fire in GSMNP history. Understanding spatial patterns of burn severity and its underlying controlling factors is essential for managing the forests affected and reducing future fire risks; however, this has not been well understood. Here, we formulated two research questions: 1) Wh…	fire; burn severity; Landsat; NEON lidar; remote sensing; vegetation structure; topography; great smoky mountains national park	2023	Yes	No
197	Hammond, DH; Strand, EK; Hudak, AT; Newingham, BA	Boreal forest vegetation and fuel conditions 12 years after the 2004 Taylor Complex fires in Alaska, USA	Background Fire has historically been a primary control on succession and vegetation dynamics in boreal systems, although modern changing climate is potentially increasing fire size and frequency. Large, often remote fires necessitate large-scale estimates of fire effects and consequences, often using Landsat satellite-derived dNBR (differenced Normalized Burn Ratio) to estimate burn severity. Ho…	black spruce; burn severity effects; dNBR; downed woody fuels; hardwood regeneration; plant community; post-fire recovery; spruce regeneration; successional trajectory; understory species composition	2019	Yes	No
198	Fernandez-Manso, A; Quintano, C; Roberts, DA	Burn severity influence on post-fire vegetation cover resilience from Landsat MESMA fraction images time series in Mediterranean forest ecosystems	Mediterranean ecosystems are adapted to recurrent forest fires by having regeneration mechanisms that overcome the immediate effects of fire. However, the increasing frequency of fires in most European Mediterranean countries is challenging the natural regrowth capability of these ecosystems. In this context, monitoring post-fire vegetation recovery is a priority for forest management and soil er…	MESMA; SMA; Post-fire; Resilience; Vegetation cover recovery; Landsat; Mediterranean ecosystem; Pinus pinaster Ait; Seeders; VRI	2016	Yes	No
199	Bassett, M; Leonard, SWJ; Chia, EK; Clarke, MF; Bennett, AF	Interacting effects of fire severity, time since fire and topography on vegetation structure after wildfire	Fire is an important disturbance in forest ecosystems globally. Many of the effects of fire on forest processes are mediated through effects on vegetation structure. Understanding how fire properties, fire regimes and environmental variation interact to affect structure is required in the face of predictions of increasing size and severity of fires - megafires. Here, we investigated the influence…	Fire regime; Gully; Slope; Regeneration; Refuge; Landscape heterogeneity	2017	Yes	Yes	Plants
200	van Mantgem, EF; Keeley, JE; Witter, M	FAUNAL RESPONSES TO FIRE IN CHAPARRAL AND SAGE SCRUB IN CALIFORNIA, USA	Impact of fire on California shrublands has been well studied but nearly all of this work has focused on plant communities. Impact on and recovery of the chaparral fauna has received only scattered attention; this paper synthesizes what is known in this regard for the diversity of animal taxa associated with California shrublands and outlines the primary differences between plant and animal respo…	chaparral; endogenous postfire recovery; fauna; fire behavior; recolonization; refugia; sage scrub	2015	Yes	No
201	Pastro, LA; Dickman, CR; Letnic, M	Burning for biodiversity or burning biodiversity? Prescribed burn vs. wildfire impacts on plants, lizards, and mammals	Fire is a large-scale phenomenon that affects ecosystems in many parts of the world. Wildfires can have highly destructive effects on habitats and the biota they support, and land managers frequently use prescribed burning to reduce the extent of wildfires and to benefit biodiversity. Underpinned by the predictions of the intermediate disturbance (IDH) and patch mosaic burn (PMBH) hypotheses, sma…	Australia; before-after control-impact; desert; intermediate disturbance; patch mosaic burning; prescribed fire; reptiles; Simpson Desert; small mammals; wildfire	2011	Yes	Yes	Multi
202	Wood, SW; Hua, Q; Bowman, DMJS	Fire-patterned vegetation and the development of organic soils in the lowland vegetation mosaics of south-west Tasmania	Two contrasting ecological models have been proposed for the forest-moorland vegetation mosaics of southwest Tasmania that stress different interactions between fire, soils, vegetation and the physical environment to produce either stable or dynamic vegetation patterns. We investigated aspects of these models by sampling organic soil profiles across vegetation mosaics to determine variation in so…		2011	Yes	No
203	Giddey, B; Baard, JA; Vhengani, L; Kraaij, T	The effect of adjacent vegetation on fire severity in Afrotemperate forest along the southern Cape coast of South Africa	Recently two large wildfires (around the towns of Knysna in 2017 and George in 2018) jointly burnt over 80 000 ha in the southern Cape, South Africa. Here, patches of closed-canopy Afrotemperate forest occur within a matrix of fire-prone (native) fynbos shrublands or adjacent to commercial plantations of invasive alien Pinus trees (a transformed state). We compared the distances that fire penetra…	commercial timber plantations; differenced Normalised Burn Ratio; fire intensity; fynbos shrublands; invasive alien plants; Pinus species	2021	Yes	No
204	Oliveras, I; Gracia, M; Moré, G; Retana, J	Factors influencing the pattern of fire severities in a large wildfire under extreme meteorological conditions in the Mediterranean basin	In Mediterranean ecosystems, large fires frequently burn under extreme meteorological conditions, but they are usually characterized by a spatial heterogeneity of burn severities. The way in which such mixed-severity fires are a result of fuels, topography and weather remains poorly understood. We computed fire severity of a large wildfire that occurred in Catalonia, Spain, as the difference betw…	fire behavior; fuel; NDVI; topography; vegetation structure	2009	Yes	No
205	Parks, SA; Dobrowski, SZ; Panunto, MH	What Drives Low-Severity Fire in the Southwestern USA?	Many dry conifer forests in the southwestern USA and elsewhere historically (prior to the late 1800's) experienced fairly frequent surface fire at intervals ranging from roughly five to 30 years. Due to more than 100 years of successful fire exclusion, however, many of these forests are now denser and more homogenous, and therefore they have a greater probability of experiencing stand-replacing f…	fire severity; burn severity; wildland fire; forests; fire regime; fire refugia	2018	Yes	No
206	Zomer, MA; Ramsay, PM	Post-fire changes in plant growth form composition and diversity in Andean paramo grassland	Questions Fire suppression policies have been widely adopted in the paramo grasslands of the northern Andes to protect their biodiversity and ecosystem services. Paramos have been regularly burned for many years, and it is not clear how paramo vegetation will respond to significant changes in their fire regimes. This study investigates differences in plant growth form composition, light levels an…	burning; Ecuador; fire ecology; fire management; succession; tropical alpine; vegetation recovery	2021	Yes	No
207	Chia, EK; Bassett, M; Leonard, SWJ; Holland, GJ; Ritchie, EG; Clarke, MF; Bennett, AF	Effects of the fire regime on mammal occurrence after wildfire: Site effects vs landscape context in fire-prone forests	Wildfires have major impacts on ecosystems globally. Fire regimes (including fire frequency, intensity, season and type of fire) influence the status of species by altering habitat suitability at the site scale, and by creating heterogeneity at the landscape scale. The relative effects of site and landscape-scale fire attributes on animal species are rarely examined together. Such knowledge is im…	Fire severity; Heterogeneity; Biodiversity; Climate; Survival; Australia	2016	Yes	Yes	Mammals
208	Bradstock, RA; Hammill, KA; Collins, L; Price, O	Effects of weather, fuel and terrain on fire severity in topographically diverse landscapes of south-eastern Australia	The effects of weather, terrain, fuels on fire severity were compared using remote sensing of the severity of two large fires in south-eastern Australian forests. The probability of contrasting levels of fire severity (fire confined to the understorey vs. tree canopies consumed) was analysed using logistic regression. These severities equate to extremes of fire intensity (< 1,500 vs. > 10,000 kW …	Fire intensity; Fire suppression; Fire regimes; Prescribed burning; Ecological effects	2010	Yes	No
209	Bird, RB; Bird, DW; Fernandez, LE; Taylor, N; Taylor, W; Nimmo, D	Aboriginal burning promotes fine-scale pyrodiversity and native predators in Australia's Western Desert	Both invasive mesopredators and altered fire regimes impact populations of vulnerable native species. Understanding how these forces interact is critical for designing better conservation measures for endangered species. This study draws on Indigenous ecological knowledge and practice to explore heterogeneity in faunal responses to Indigenously managed landscapes in the Western Desert of Australi…	Fire ecology; Pyrodiversity; Ethnoecological knowledge; Invasive species; Mesopredator release	2018	Yes	Yes	Multi
210	Haslem, A; Kelly, LT; Nimmo, DG; Watson, SJ; Kenny, SA; Taylor, RS; Avitabile, SC; Callister, KE; Spence-Bailey, LM; Clarke, MF; Bennett, AF	Habitat or fuel? Implications of long-term, post-fire dynamics for the development of key resources for fauna and fire	P>1. Managing fire to achieve hazard reduction while providing for biodiversity conservation is complex in fire-prone regions. This challenge is exacerbated by limited understanding of post-fire changes in habitat and fuel attributes over time-scales commensurate with their development, and a paucity of empirical research integrating the effects of fire on these attributes. 2. We used a 110-year …	Australia; fire chronosequence; generalized additive mixed model; mallee vegetation; prescribed fire; succession; wildfire	2011	Yes	Yes	Multi
211	Taylor, AH; Harris, LB; Drury, SA	Drivers of fire severity shift as landscapes transition to an active fire regime, Klamath Mountains, USA	Fire severity patterns are driven by interactions between fire, vegetation, and terrain, and they generate legacy effects that influence future fire severity. A century of fire exclusion and fuel buildup has eroded legacy effects, and contemporary fire severity patterns may diverge from historical patterns. In recent decades, area burned and area burned at high severity have increased and landsca…	adaptation; climate change; ecological memory; fire exclusion; fire severity; legacy effects; resilience; topography; vegetation change; weather; wildland fire	2021	Yes	No
212	Andersen, R; Fernandez-Garcia, P; Martin-Walker, A; Klein, D; Marshall, C; Large, DJ; Hughes, R; Hancock, MH	Blanket bog vegetation response to wildfire and drainage suggests resilience to low severity, infrequent burning	Background In 2019, a wildfire impacted an area of blanket bog and wet heath > 60 km2 in the Flow Country peatlands of northern Scotland, a site of global significance. Unusually the footprint of the wildfire included discrete areas of degraded, restored, and near-natural blanket bogs. Following the wildfire, we surveyed vegetation in 387 quadrats in burnt and unburnt areas. The study aimed to de…	Peatland restoration; Sphagnum; Vegetation communities; Post-fire plant succession; Wildfire ecology	2024	Yes	No
213	Wan, HY; Cushman, SA; Ganey, JL	The effect of scale in quantifying fire impacts on species habitats	Background Fire size and severity have increased in the western United States in recent decades, and are expected to continue to increase with warming climate. Habitats for many species are threatened by large and high-severity fires, but the effect of spatial scale on the relationship between fires and habitat modifications is poorly understood. We used the 2011 Wallow Fire-the largest wildfire …	biodiversity; burn severity; fire severity; fragmentation; habitat loss; megafire; multi-scale; scaling; spotted owl	2020	Yes	Yes	Birds
214	Schafffiauser, A; Curt, T; Tatoni, T	Fire-vegetation interplay in a mosaic structure of Quercus suber woodlands and Mediterranean maquis under recurrent fires	We examined the effects of fire recurrence on a mosaic structure of Quercus suber and Erica-Cistus shrubland communities of Southeastern France in order to improve the understanding of fire-vegetation interplay. Plant communities that were similar in 1959 (woodlands on shrublands called maquis on acidic soils) were compared along a gradient of fire recurrence, from 0 to 4 fires, with different ti…	Fire recurrence; Structural diversity; Acidic soils; Maquis; Cork oak woodlands (Quercus suber L.)	2011	Yes	No
215	Moradizadeh, H; Heydari, M; Omidipour, R; Mezbani, A; Prévosto, B	Ecological effects of fire severity and time since fire on the diversity partitioning, composition and niche apportionment models of post-fire understory vegetation in semi-arid oak forests of Western Iran	Monitoring and evaluating changes of the various characteristics of ecosystems after disturbances are essential to protect the services provided by each ecosystem. In the present study, different ecological characteristics including structure, composition and diversity at different post-fire times (one, five and ten years) in low and high fire severities were investigated in semi-arid oak (Quercu…	Vegetation; Diversity; Species abundance distribution; Composition; Fire; Semi-arid forest	2020	Yes	Yes	Plants
216	Taylor, RS; Watson, SJ; Bennett, AF; Clarke, MF	Which fire management strategies benefit biodiversity? A landscape-perspective case study using birds in mallee ecosystems of south-eastern Australia	Managing fire regimes for conservation of biodiversity is a global challenge. We examined the responses of birds to fire mosaics (4-km diameter landscapes) comprising different compositions of fire age-classes, and used these results to evaluate the relative value of four contemporary strategies for fire management. These were: (1) promoting a diverse range of age-classes; (2) promoting particula…	Bird conservation; Fire management; Prescribed burn; Semi-arid; Fire mosaic; Whole-of-landscape design	2013	Yes	Yes	Birds
217	Beale, CM; Mustaphi, CJC; Morrison, TA; Archibald, S; Anderson, TM; Dobson, AP; Donaldson, JE; Hempson, GP; Probert, J; Parr, CL	Pyrodiversity interacts with rainfall to increase bird and mammal richness in African savannas	Fire is a fundamental process in savannas and is widely used for management. Pyrodiversity, variation in local fire characteristics, has been proposed as a driver of biodiversity although empirical evidence is equivocal. Using a new measure of pyrodiversity (Hempson etal.), we undertook the first continent-wide assessment of how pyrodiversity affects biodiversity in protected areas across African…	Bats; birds; conservation; fire; fire management; INLA; mammals; protected areas	2018	Yes	Yes	Multi
218	Keeley, JE; Brennan, T; Pfaff, AH	Fire severity and ecosytem responses following crown fires in California shrublands	Chaparral shrublands burn in large high-intensity crown fires. Managers interested in how these wildfires affect ecosystem processes generally rely on surrogate measures of fire intensity known as fire severity metrics. In shrublands burned in the autumn of 2003, a study of 250 sites investigated factors determining fire severity and ecosystem responses. Using structural equation modeling we show…	California; USA; differenced normalized burn ratio (dNBR); ecosystem responses; fire intensity; fire severity; Landsat; postfire regeneration; postfire resprouting; shrubland	2008	Yes	Yes	Plants
219	Hilwan, I	Method of estimating forest fire impact on vegetation	The most significant impact of forest fire can be seen on vegetation. Plants usually die instantly due to considerably severe forest fire. Impact of forest fire is difference in terms of values of several vegetation variables in the forest, before fire and those after fire. Therefore, estimation of magnitude of forest fire impact on vegetation was conducted by comparing vegetation condition in bu…	forest fires impact; land cover; species diversity; vegetation components; vegetation variables	2020	Yes	No
220	Archibald, S; Scholes, RJ; Roy, DP; Roberts, G; Boschetti, L	Southern African fire regimes as revealed by remote sensing	Here we integrate spatial information on annual burnt area, fire frequency, fire seasonality, fire radiative power and fire size distributions to produce an integrated picture of fire regimes in southern Africa. The regional patterns are related to gradients of environmental and human controls of fire, and compared with findings from other grass-fuelled fire systems on the globe. The fire regime …	burnt area; fire frequency; fire radiative power; fire size; human land use; ignition frequency; vegetation type	2010	Yes	No
221	Swan, M; Sitters, H; Cawson, J; Duff, T; Wibisono, Y; York, A	Fire planning for multispecies conservation: Integrating growth stage and fire severity	Setting suitable conservation targets is an important part of ecological fire planning. Growth-stage optimisation (GSO) determines the relative proportions of post-fire growth stages (categorical representations of time since fire) that maximise species diversity, and is a useful method for determining such targets. Optimisation methods can accommodate various predictor variables, but to date hav…	Fire regime; Prudiversity; Geometric mean abundance; Time since fire; Eucalyptus regnans; Fire severity; Biodiversity; Fire management; Wildfire	2018	Yes	Yes	Multi
222	Mason, DS; Lashley, MA	Spatial scale in prescribed fire regimes: an understudied aspect in conservation with examples from the southeastern United States	The idea that not all fire regimes are created equal is a central theme in fire research and conservation. Fire frequency (i.e., temporal scale) is likely the most studied fire regime attribute as it relates to conservation of fire-adapted ecosystems. Generally, research converges on fire frequency as the primary filter in plant community assembly and structure, which is often critical to conserv…	burn severity; fire attributes; fire intensity; fire season; prescribed burn; prescribed fire; pyric herbivory; pyrodiversity; seed dispersal; spatial scale	2021	Yes	No
223	Cansler, A; Kane, VR; Hessburg, PF; Kane, JT; Jeronimo, SMA; Lutz, JA; Povak, NA; Churchill, DJ; Larson, AJ	Previous wildfires and management treatments moderate subsequent fire severity	We investigated the relative importance of daily fire weather, landscape position, climate, recent forest and fuels management, and fire history to explaining patterns of remotely-sensed burn severity - as measured by the Relativized Burn Ratio - in 150 fires occurring from 2001 to 2019, which burned conifer forests of northeastern Washington State, USA. Daily fire weather, annual precipitation a…	Burn severity; Mixed-conifer forest; Prescribed fire; Thinning; Reburning	2022	Yes	No
224	Ryan, CM; Williams, M	How does fire intensity and frequency affect miombo woodland tree populations and biomass?	Miombo woodlands are the largest savanna in the world and dominate southern Africa. They are strongly influenced by anthropogenic fires and support the livelihoods of over 100 million people. Managing the fire regime of these flammable systems is difficult, but crucial for sustaining biodiversity, ecosystem services, and carbon stocks. Fire intensity is more easily manipulated than fire frequency…	burn management; carbon stocks; fire-induced mortality; fire intensity; gap model; miombo woodland; Mozambique; resprouting; savanna; stem mortality; top-kill; Zimbabwe	2011	Yes	No
225	Yibarbuk, D; Whitehead, PJ; Russell-Smith, J; Jackson, D; Godjuwa, C; Fisher, A; Cooke, P; Choquenot, D; Bowman, DMJS	Fire ecology and Aboriginal land management in central Arnhem Land, northern Australia: a tradition of ecosystem management	Aim To compare fire behaviour and fire management practice at a site managed continuously by traditional Aboriginal owners with other sites in tropical northern Australia, including the nearby Kakadu National Park, and relate those observations to indicators of landscape condition. Location Dukaladjarranj, a clan estate in north-central Arnhem Land, in the seasonal tropics of northern Australia. …	Fire regime; fire intensity; fire-sensitive vegetation; land management; savanna; clan estate; conservation; biological diversity	2001	Yes	No
226	Beltrán-Marcos, D; Suárez-Seoane, S; Fernández-Guisuraga, JM; Azevedo, JC; Calvo, L	Fire regime attributes shape pre-fire vegetation characteristics controlling extreme fire behavior under different bioregions in Spain	Background Designing effective land management actions addressed to increase ecosystem resilience requires us to understand how shifting fire regimes are shaping landscapes. In this study, we aim to assess the link between fire regime and pre-fire vegetation biophysical characteristics (type, amount, and structure) in controlling extreme fire behavior across Atlantic-Transition-Mediterranean bior…	dNBR; Fire history; Fire severity; Fire recurrence; Fuel type; Fuel amount	2024	Yes	No
227	Waters, SM; Mitchell, RM; Brown, ER; Taber, EM	Prescribed fire increases plant-pollinator network robustness to losses of rare native forbs	Restoration efforts often focus on changing the composition and structure of invaded plant communities, with two implicit assumptions: (1) functional interactions with species of other trophic levels, such as pollinators, will reassemble automatically when native plant diversity is restored and (2) restored communities will be more resilient to future stressors. However, the impact of restoration…	extinction cascade; grassland; native; network; plant-pollinator network; prescribed fire; pyrodiversity; restoration; robustness	2024	Yes	No
228	Doherty, TS; van Etten, EJB; Davis, RA; Knuckey, C; Radford, JQ; Dalgleish, SA	Ecosystem Responses to Fire: Identifying Cross-taxa Contrasts and Complementarities to Inform Management Strategies	Changes in fire frequency, extent, and intensity mean that understanding the effects of fire on plants and animals is a primary concern for ecologists and land managers. Given the potentially conflicting fire responses of species both within and across taxonomic groups, prescribing fire regimes based on the response of one or only a few species may have negative consequences for other species. He…	bird; disturbance ecology; fire ecology; mammal; pyrodiversity; reptile	2017	Yes	Yes	Multi
229	Ngwenya, BT; Ndagurwa, HGT; Huruba, R; Mlambo, D; Mawanza, M; Muvengwi, J; MacFadyen, DN; Chirima, A	The coupling effects of pyrodiversity and land use on termite assemblages in semi-arid savanna	Despite the importance of termites in the structure and function of savanna ecosystems, long-term studies that examine the effects of several disturbance factors on termite communities are limited constraining our understanding of determinants of termite assemblages in savanna. We determined termite assemblages in six random plots (100 m x 2 m) each established on no fire, low fire, and moderate …	Fire; Isoptera; Land use; Pyrodiversity; Ranch; Savanna; Termites	2021	Yes	No
230	Guo, LL; Wu, ZW; Li, S; Xie, G	The relative impacts of vegetation, topography and weather on landscape patterns of burn severity in subtropical forests of southern China	Understanding the landscape patterns of burn severity is vital for managing fire-prone ecosystems. Relatively limited research has been done about fire and burn severity patterns in subtropical forests. Here, we derived the pre-fire forest type data from a global land-cover product at 30 m resolution based on time-series Landsat imageries. Using Landsat 8 OLI remote sensing imagery and field-base…	dNBR; Burn severity; Landscape pattern; Geodetector; Driving factors	2024	Yes	Yes	Plants
231	BAIRD, IA; CATLING, PC; IVE, JR	FIRE PLANNING FOR WILDLIFE MANAGEMENT - A DECISION-SUPPORT SYSTEM FOR NADGEE-NATURE-RESERVE, AUSTRALIA	This paper describes a decision support system for generating fire management plans which address predefined wildlife management objectives for a nature conservation reserve. Given limited knowledge of how low intensity fire would affect wildlife species, the expert reasoning of researchers was used to postulate fire response curves showing how high intensity fire affects vegetation structure and…	WILDLIFE MANAGEMENT; FIRE MANAGEMENT; PLANNING; PRESCRIBED BURNING; CONSERVATION RECREATION; DECISION SUPPORT SYSTEM; LUPIS; PREPLAN; AUSTRALIA	1994	Yes	No
232	Dickson-Hoyle, S; Eatherton, A; Baron, JN; Tiribelli, F; Daniels, LD	Fire severity drives understory community dynamics and the recovery of culturally significant plants	Anthropogenic influences are altering fire regimes worldwide, resulting in an increase in the size and severity of wildfires. Simultaneously, throughout western North America, there is increasing recognition of the important role of Indigenous fire stewardship in shaping historical fire regimes and fire-adapted ecosystems. However, there is limited understanding of how ecosystems are affected by …	British Columbia; disturbance ecology; ethnobotany; fire regime; Indigenous fire stewardship; megafire; plant diversity	2024	Yes	Yes	Plants
233	Partridge, DA; Lewis, T; Tran, CT; Castley, JG	Fire and habitat variables explain reptile community abundance and richness in subtropical open eucalypt forests	Fire alters habitat structure, thereby influencing fauna reliant on specific habitat features, particularly those with low dispersal capability such as reptiles. We quantified reptile responses to fire regimes in subtropical open eucalypt forests of southeast Queensland, Australia, with differing fire histories to isolate fire parameters that may alter reptile communities. We sampled 15 unique fi…	fire frequency; fire history; fire management; habitat variables; herpetofauna; lizard; prescribed burn; top disposal burn; vegetation cover; wildfire	2023	Yes	Yes	Reptiles/Amphibians
234	Engle, DM; Palmer, MW; Crockett, JS; Mitchell, RL; Stevens, R	Influence of late season fire on early successional vegetation of an Oklahoma prairie	The study of vegetation dynamics in tallgrass prairie in response to fire has focused on dormant season fire in late successional prairies. Our objective was to determine if late season fire of varying frequency results in divergent successional patterns in an early successional tallgrass prairie disturbed by grazing and cultivation. Specifically, we evaluated the influence of late-summer fires o…	burn season; canonical correspondence analysis; detrended correspondence analysis; fire frequency; grassland vegetation	2000	Yes	No
235	Moura, AL; Negreiros, D; Fernandes, GW	Effects of Fire Frequency Regimes on Flammability and Leaf Economics of Non-Graminoid Vegetation	Fire is an ecological factor that strongly influences plant communities and functional traits. Communities respond differently to fire, either decreasing or increasing in flammability and resource acquisition strategies. This study aimed to investigate the influence of fire over traits associated with flammability and the plant economic spectrum in a stressful and infertile mountainous grassland …	fire ecology; fire regime; functional traits; community assembly; functional ecology; flammability; leaf economics spectrum; plant adaptations	2023	Yes	No
236	Legge, S; Bijlani, H; Taylor, B; Shovellor, J; McCarthy, F; Murray, C; Ala'i, J; Brown, C; Tromp, K; Bayley, S; Noakes, E; Wemyss, J; Cliff, H; Jackett, N; Greatwich, B; Corey, B; Cowan, M; Macdonald, KJ; Murphy, BP; Banks, S; Lindsay, M	Pirra Jungku and Pirra Warlu: using traditional fire-practice knowledge and contemporary science to guide fire-management goals for desert animals	Context Indigenous people influenced fire in Australia's deserts for millennia, until colonisation interrupted traditional fire practices. Many groups are reinvigorating those practices to achieve inter-linked biodiversity, cultural, and social benefits. Contemporary fire management integrates modern planning and delivery approaches with cultural process. However, deserts have changed since colon…	adaptive management; biodiversity monitoring; Caring for Country; desert fauna; fire ecology; fire management; Indigenous conservation management; Indigenous rangers; species succession	2024	Yes	Yes	Multi
237	Arruda, FV; Izzo, TJ; Teresa, FB; Camarota, F	Different burning intensities affect cavity utilization patterns by arboreal ants in a tropical savanna canopy	Fire is a natural disturbance in many ecosystems worldwide, including tropical savannas, where it drives the assembly of animal and plant communities. The effect of fire is often indirect, impacting the availability of essential resources like food and shelter. The Brazilian Cerrado is the largest tropical savanna in the world, and ants comprise a very high proportion of its animal biomass. About…	Canopy ants; Biodiversity hotspots; Cerrado; Ecological disturbance; Fire management	2020	Yes	No
238	Baronio, GJ; Bressan, ACG; Almeida, RBP; Pivello, VR	Vegetation dynamics after fire in the Brazilian Campo Rupestre: Effects on native plant communities and flower harvesting	We investigated the impact of both early and late fires on native plant communities of the Campo Rupestre in the Sempre-Vivas National Park (PNSV, Brazil). Everlasting flower harvesters use late fires to stimulate flowering, while park managers have been implementing early fires to reduce flammable biomass and, therefore, the risk of wildfires. We aimed to explore the effects of fire on species c…	Fire management; Fire regime; Fire resilience; Rocky outcrop ecosystem; Rupestrian grasslands; Vegetation dynamics	2024	Yes	No
239	Cohen, BS; Prebyl, TJ; Collier, BA; Chamberlain, MJ	Spatiotemporal variability of fire characteristics affect animal responses in pyric landscapes	Background: Behavioral responses are the most immediate ways animals interact with their environment, and are primary mechanisms by which individuals mitigate mortality risk while ensuring reproductive success. In disturbance-driven landscapes, animals must adjust behaviors both spatially and temporally to maximize individual fitness. Prescribed fire is an important ecosystem driver in many conif…	animal response; behavioral state; burn severity; change point analysis; conifer; disturbance; landscape conservation; Meleagris gallopavo; Pinus spp.; prescribed fire	2019	Yes	Yes	Birds
240	Birch, DS; Morgan, P; Kolden, CA; Abatzoglou, JT; Dillon, GK; Hudak, AT; Smith, AMS	Vegetation, topography and daily weather influenced burn severity in central Idaho and western Montana forests	Burn severity as inferred from satellite-derived differenced Normalized Burn Ratio (dNBR) is useful for evaluating fire impacts on ecosystems but the environmental controls on burn severity across large forest fires are both poorly understood and likely to be different than those influencing fire extent. We related dNBR to environmental variables including vegetation, topography, fire danger indi…	area burned; burn severity; dNBR; infrared perimeter mapping; northern US Rockies; Random Forest; wildland fire	2015	Yes	No
241	Thomsen, AM; Ooi, MKJ	Shifting season of fire and its interaction with fire severity: Impacts on reproductive effort in resprouting plants	Fire regimes shape plant communities but are shifting with changing climate. More frequent fires of increasing intensity are burning across a broader range of seasons. Despite this, impacts that changes in fire season have on plant populations, or how they interact with other fire regime elements, are still relatively understudied. We asked (a) how does the season of fire affect plant vigor, incl…	climate change; fire regime; fire season; post-fire flowering; prescribed burn; resprouting vigor	2022	Yes	No
242	Davies, GM; Smith, AA; MacDonald, AJ; Bakker, JD; Legg, CJ	Fire intensity, fire severity and ecosystem response in heathlands: factors affecting the regeneration of Calluna vulgaris	P>1. Upland heaths in the UK are of significant conservation importance. Large areas are managed through prescribed burning to improve habitat and grazing for red grouse Lagopus lagopus scoticus, deer Cervus elaphus and sheep Ovis aries. Previous research has identified trends in vegetation development following burning, but has not linked this to variation in fire behaviour and severity. 2. We b…	fire effects; fireline intensity; moorland; muirburn; permanova; pyrometer; Redundancy Analysis; residence time; thermocouple	2010	Yes	No
243	Swan, M; Christie, F; Steel, E; Sitters, H; York, A; Di Stefano, J	Ground-dwelling mammal diversity responds positively to productivity and habitat heterogeneity in a fire-prone region	Environmental heterogeneity has a consistent, positive effect on species diversity globally, principally due to increased niche space in heterogeneous environments. In flammable ecosystems, fire-mediated heterogeneity (pyrodiversity) is expected to increase species diversity, and the application of diverse fire regimes is a common management goal. We used landscape-scale sampling units and linear…	beta diversity; biodiversity; fire management; habitat complexity; landscape; patch mosaic burning; prescribed fire; spatial pattern	2020	Yes	Yes	Mammals
244	Chalmandrier, L; Midgley, GF; Barnard, P; Sirami, C	Effects of time since fire on birds in a plant diversity hotspot	Global changes are influencing fire regimes in many parts of the world. In the Fynbos plant diversity hotspot (Cape Floristic Region, South Africa), fire frequency has increased in protected areas where the mean fire interval went from 12-19 to 6-9 years between 1970 and 2000. Fire is one of the main drivers of plant diversity in the Cape Floristic Region. Too frequent fires threaten the persiste…	Fire; Fynbos; Bird life history trait; Secondary succession; Time since fire; Disturbance	2013	Yes	Yes	Birds
245	Radford, IJ; Fairman, R	Fauna and vegetation responses to fire and invasion by toxic cane toads (Rhinella marina) in an obligate seeder-dominated tropical savanna in the Kimberley, northern Australia	Context. Changed fire regimes are an important threatening process to savanna biodiversity. Fire-sensitive vegetation such as pindan and its fauna may be particularly susceptible to fire impacts. Invasion by alien species is an additional threatening process. The toxic anuran Rhinella marina is a well publicised invader of savannas. Little is known of impacts in many habitats. Aims. To test the h…		2015	Yes	No
246	Zheng, Z; Zeng, YN; Li, SN; Huang, W	A new burn severity index based on land surface temperature and enhanced vegetation index	Remotely sensed data have already become one of the major resources for estimating the burn severity of forest fires. Recently, Land Surface Temperature (LST) calculated from remote sensing data has been considered as a potential indicator for estimating burn severity. However, using the LET-based index alone may not be sufficient for estimating burn severity in the areas that has unburned trees …	Burn severity; Vegetation index; Land surface temperature; Forest fire	2016	Yes	No
247	Hamilton, D; Levandovsky, E; Hamilton, N	Mapping Burn Extent of Large Wildland Fires from Satellite Imagery Using Machine Learning Trained from Localized Hyperspatial Imagery	Wildfires burn 4-10 million acres annually across the United States and wildland fire related damages and suppression costs have exceeded $13 billion for a single year. High-intensity wildfires contribute to post-fire erosion, degraded wildlife habitat, and loss of timber resources. Accurate and temporally adequate assessment of the effects of wildland fire on the environment is critical to impro…	support vector machine; fuzzy logic; wildland fire extent; wildland fire severity; small unmanned aircraft systems; landsat	2020	Yes	No
248	Burrows, N; Middleton, T	MECHANISMS ENABLING A FIRE SENSITIVE PLANT TO SURVIVE FREQUENT FIRES IN SOUTH-WEST AUSTRALIAN EUCALYPT FORESTS	A fire sensitive plant, Banksia quercifolia R.Br., that often occurs as thickets embedded in forest landscapes in south-west Australia was exposed to repeated broad-scale fires at short intervals. Fire severity and patchiness was mapped using satellite imagery and the response of the B. quercifolia population monitored. Over the study period, the mean interval of fire in the landscape in which B.…	fire patchiness; fire sensitive plants; frequent fire; prescribed fire; south-west Australia	2016	Yes	No
249	Menges, ES; Crate, SJH; Quintana-Ascencio, PF	Dynamics of gaps, vegetation, and plant species with and without fire	PREMISE OF THE STUDY: Areas lacking dominant plants, or gaps, can support high diversity and specialist species. Previous chronosequence research in Florida rosemary scrub showed indistinct gap area patterns with fire and the dependence of certain species on gaps. We hypothesized that fire and gap size would affect extinction, colonization, diversity, and vegetation composition. METHODS: In 2011-…	colonization; extinction; Florida scrub; land management; species richness; time-since-fire	2017	Yes	No
250	Collins, L; Penman, TD; Price, OF; Bradstock, RA	Adding fuel to the fire? Revegetation influences wildfire size and intensity	The regrowth of woody vegetation in cleared landscapes (i.e. revegetation) has the potential to dramatically alter the spatial characteristics of vegetation and fuels, which will potentially alter fire characteristics. Understanding how revegetation alters fire size and intensity will be critical in determining the social and environmental value of revegetation. We used simulation modelling to ex…	Ecological restoration; Woodland; Forest; Phoenix rapidfire; Australia	2015	Yes	No
251	Wieczorkowski, JD; Lehmann, CER; Archibald, S; Banda, S; Goyder, DJ; Kaluwe, M; Kapinga, K; Larridon, I; Mashau, AC; Phiri, E; Syampungani, S	Fire facilitates ground layer plant diversity in a Miombo ecosystem	Background and Aims Little is known about the response of ground layer plant communities to fire in Miombo ecosystems, which is a global blind spot of ecological understanding. We aimed: (1) to assess the impact of three experimentally imposed fire treatments on ground layer species composition and compare it with patterns observed for trees; and (2) to analyse the effect of fire treatments on sp…	Miombo; fire regime; biodiversity; encroachment; ground layer; herbaceous; plant functional group; species richness; savanna; fire management; C-4 grass; geoxyle	2024	Yes	No
252	Cook, WM; Holt, RD	Fire frequency and mosaic burning effects on a tallgrass prairie ground beetle assemblage	Fire frequency has significant effects on the biota of tallgrass prairie, including mammals, vascular plants and birds. Recent concern has been expressed that widespread annual burning, sometimes in combination with heavy livestock grazing, negatively impacts the biota of remaining prairie remnants. A common management recommendation, intended to address this problem, is to create a landscape wit…	Carabidae; fire frequency; ground beetles; pitfall trapping; species richness; tallgrass prairie	2006	Yes	No
253	Yangua-Solano, E; Carrion-Paladines, V; Benítez, A	Effects of Fire on Pyrodiversity of Terricolous Non-Tracheophytes Photoautotrophs in a Páramo of Southern Ecuador	The paramos have a great diversity of flora, including terricolous non-tracheophyte photoautotrophs (bryophytes and lichens). Bryophytes and lichens are very sensitive to environmental changes related to anthropogenic fires, livestock, and agricultural activities. We determined for the first time in Ecuador the effects of prescribed fires on the pyrodiversity of terricolous non-tracheophyte photo…	paramos; prescribed fires; bryophytes; lichens; non-tracheophyte photoautotrophs	2023	Yes	No
254	Palmquist, KA; Peet, RK; Weakley, AS	Changes in plant species richness following reduced fire frequency and drought in one of the most species-rich savannas in North America	QuestionsHow has plant species richness changed over two decades in one of the most species-rich savannas in North America? Is an altered disturbance regime, environmental stress, or both, driving these changes? In what ways can observations in this savanna inform management of other species-rich plant communities? LocationLongleaf pine savannas in southeast North Carolina, USA. MethodsIn 2011-20…	Biodiversity; Grassland; Longleaf pine ecosystem; Prescribed fire; Spatial scale; Species frequency; Water stress	2014	Yes	No
255	Harris, LB; Farris, CA; Niziolek, D; Taylor, AH	Severity of a megafire reduced by interactions of wildland fire suppression operations and previous burns	Burned area and proportion of high severity fire have been increasing in the western USA, and reducing wildfire severity with fuel treatments or other means is key for maintaining fire-prone dry forests and avoiding fire-catalyzed forest loss. Despite the unprecedented scope of firefighting operations in recent years, their contribution to patterns of wildfire severity is rarely quantified. Here …	fire severity; fire management; forest resilience; fire suppression; fire exclusion; reburns	2024	Yes	No
256	Pascolini-Campbell, M; Lee, C; Stavros, N; Fisher, JB	ECOSTRESS reveals pre-fire vegetation controls on burn severity for Southern California wildfires of 2020	Aim Topography, climate and plant water stress influence the spatial patterns of burn severity (damage to soils and vegetation associated with wildfires); however, the relative importance of these predictors remains contested. We hypothesized that high-resolution pre-fire vegetation water stress, measured using evapotranspiration (ET), evaporative stress index (ESI) and water use efficiency (WUE)…	Evapotranspiration; Plant stress; Remote sensing; Wildfire	2022	Yes	No
257	Ross, CW; Loudermilk, EL; O'Brien, JJ; Flanagan, SA; Mcdaniel, J; Aubrey, DP; Lowe, T; Hiers, JK; Skowronski, NS	Lidar-derived estimates of forest structure in response to fire frequency	Background Longleaf pine (Pinus palustris) ecosystems are recognized as biodiversity hotspots, and their sustainability is tightly coupled to a complex nexus of feedbacks between fire, composition, and structure. While previous research has demonstrated that frequent fire is often associated with higher levels of biodiversity, relationships between fire frequency and forest structure are more nua…	Controlled burns; Fire frequency; Laser scanning; Longleaf pine; Prescribed fire; Structural complexity; UAS; UAV; Understory complexity index; Wildland fire	2024	Yes	No
258	Newnham, GJ; Siggins, AS; Blanchi, RM; Culvenor, DS; Leonard, JE; Mashford, JS	Exploiting three dimensional vegetation structure to map wildland extent	Wildland and wilderness refer to areas of land which have been subject to little or no modification by human activity. These areas are important due to their role as wildlife habitats, the contributions they make to air and water quality and for human recreation. However, the intermingling of wildland and homes also increases the risk to life and property through wildfires. Management of this ris…	Forest extent; Managed vegetation; Morphology; Urban interface; Fire; Risk; Hazard	2012	Yes	No
259	Radford, IJ; Grice, AC; Abbott, BN; Nicholas, DM; Whiteman, L	Impacts of changed fire regimes on tropical riparian vegetation invaded by an exotic vine	Riparian habitats are highly important ecosystems for tropical biodiversity, and highly threatened ecosystems through changing disturbance regimes and weed invasion. An experimental study was conducted to assess the ecosystem impacts of fire regimes introduced for the removal of the exotic woody vine, Cryptostegia grandiflora, in tropical north-eastern Australian woodlands. Experimental sites in …	Cryptostegia grandiflora; fire response; plant invader; riparian plant community; tropical savanna	2008	Yes	No
260	Hilário, RR; Carvalho, WD; Gheler-Costa, C; Rosalino, LMC; Marques, TA; Adania, CH; Paulino, JS; Almeida, PM; Mustin, K	Drivers of human-wildlife impact events involving mammals in Southeastern Brazil	Annually millions of animals are killed as a result of human-wildlife impacts. Each year the NGO Associacao Mata Ciliar (NGOMC), in Southeastern Brazil, receives and rehabilitates thousands of animals. We evaluated how natural and anthropogenic characteristics affect the risk of different types of human-wildlife impacts for mammals that arrive at the NGOMC; and explore the relationship between bo…	Biodiversity conservation; Human-wildlife conflict; Wild-Fauna; Powerline; Road	2021	Yes	No
261	Moya, D; De las Heras, J; López-Serrano, FR; Condes, S; Alberdi, I	Structural patterns and biodiversity in burned and managed Aleppo pine stands	Increasing anthropic pressure is making forest fires more frequent in the Mediterranean Basin and therefore affecting the response of native flora and fauna. Two large fires occurred in summer, 1994, in the Southeastern Iberian Peninsula. Aleppo pine, the main tree species, regenerated naturally after the fire. In this study we are interested in strategies for maximizing Aleppo pine tree recovery…	Forest management; Pinus halepensis Mill.; Natural regeneration; Mediterranean; Post-fire; SE Spain	2009	Yes	No
262	Bradstock, RA; Bedward, M; Gill, AM; Cohn, JS	Which mosaic? A landscape ecological approach for evaluating interactions between fire regimes, habitat and animals	The link between 'fire mosaics' and persistence of animal species is part of a prominent ecological/land management paradigm. This paradigm deals largely with the effects of fire on animals on the basis of individual events. The universality of the paradigm can be questioned on a variety of grounds, a major deficiency being the inability to deal with quantitative effects of recurrent fire (the fi…		2005	Yes	Yes	Birds
263	Le Stradic, S; Hernandez, P; Fernandes, GW; Buisson, E	Regeneration after fire in campo rupestre: Short- and long-term vegetation dynamics	The Cerrado (Brazilian savanna) is the second largest biome in Brazil, covering 22% of the country, and campo rupestre is one of the most biodiverse ecosystem. Campo rupestre are extremely old mountaintop tropical ecosystems, composed of a mosaic of herbaceous, shrubland and savanna vegetation, generally located above 900 m above sea level characterized by shallow, acidic and nutrient-poor soils.…	Biomass; Campo arenoso; Campo pedregoso; Rupestrian grasslands; Vegetation recovery; Wildfire	2018	Yes	No
264	Price, O; Russell-Smith, J; Edwards, A	Fine-scale patchiness of different fire intensities in sandstone heath vegetation in northern Australia	We assessed the extent of burning and rockiness in 3712 5 x 5m quadrats along 9.2 km of transects sampling five different fires in sandstone heaths where contemporary fire regimes are thought to be reducing the populations of many plants. All fires were patchy, with means of 64% burnt for early dry season and 84% for late dry season fires. Rockiness was strongly related to the presence of unburne…	Arnhem Land Plateau; fire-history; fire-mapping; topography; mosaic; fire-sensitive; remote sensing	2003	Yes	No
265	Malone, SL; Kobziar, LN; Staudhammer, CL; Abd-Elrahman, A	Modeling Relationships among 217 Fires Using Remote Sensing of Burn Severity in Southern Pine Forests	Pine flatwoods forests in the southeastern US have experienced severe wildfires over the past few decades, often attributed to fuel load build-up. These forest communities are fire dependent and require regular burning for ecosystem maintenance and health. Although prescribed fire has been used to reduce wildfire risk and maintain ecosystem integrity, managers are still working to reintroduce fir…	burn severity; remote sensing; differenced normalized burn ratios; fire frequency; pine flatwoods forest; fire model; wildfire; prescribed fire	2011	Yes	No
266	Levick, SR; Asner, GP; Smit, IPJ	Spatial patterns in the effects of fire on savanna vegetation three-dimensional structure	Spatial variability in the effects of fire on savanna vegetation structure is seldom considered in ecology, despite the inherent heterogeneity of savanna landscapes. Much has been learned about the effects of fire on vegetation structure from long-term field experiments, but these are often of limited spatial extent and do not encompass different hillslope catena elements. We mapped vegetation th…	catena; fire frequency; heterogeneity; Kruger National Park, South Africa; landscape; LiDAR; management; savanna structure; topography	2012	Yes	No
267	Harris, L; Taylor, AH	Previous burns and topography limit and reinforce fire severity in a large wildfire	In fire-prone forests, self-reinforcing fire behavior may generate a mosaic of vegetation types and structures. In forests long subject to fire exclusion, such feedbacks may result in forest loss when surface and canopy fuel accumulations lead to unusually severe fires. We examined drivers of fire severity in one large (>1000 km(2)) wildfire in the western United States, the Rim Fire in the Sierr…	disturbance interactions; ecological memory; fire ecology; fire severity; prescribed fire; reburn; self-limiting; self-reinforcing; Sierra Nevada; California; USA	2017	Yes	No
268	Sawyer, R; Bradstock, R; Bedward, M; Morrison, RJ	Fire intensity drives post-fire temporal pattern of soil carbon accumulation in Australian fire-prone forests	The impact of fire on global C cycles is considerable but complex. Nevertheless, studies on patterns of soil C accumulation following fires of differing intensity over time are lacking. Our study utilised 15 locations last burnt by prescribed fire (inferred low intensity) and 18 locations last burnt by wildfire (inferred high intensity), with time since fire (TSF) up to 43 years, in a homogenous …	Pyrogenic carbon; Soil organic matter; Fire management; Time since fire; Chronosequence; Carbon sequestration	2018	Yes	No
269	Alexander, JD; Seavy, NE; Ralph, CJ; Hogoboom, B	Vegetation and topographical correlates of fire severity from two fires in the Klamath-Siskiyou region of Oregon and California	We used vegetation data collected in areas before they were burned by the 2500ha Quartz fire in southern Oregon and the 50 600 ha Big Bar complex in northern California to evaluate the ability of vegetation and topographic characteristics to predict patterns of fire severity. Fire severity was characterized as high, moderate, or low based on crown scorch and consumption, and changes in soil struc…	classification trees; topography; vegetation structure; wildfire	2006	Yes	No
270	Marzano, R; Lingua, E; Garbarino, M	Post-fire effects and short-term regeneration dynamics following high-severity crown fires in a Mediterranean forest	Resilience against fire disturbance of Mediterranean vegetation has been frequently described. However, due to climatic change and abandonment of local land use practices, the fire regime is changing, probably leading to higher intensities and frequencies of disturbance events. The forthcoming scenario calls for a full understanding of post-disturbance tree recruitment processes, structural resil…	Structural diversity; Snag dynamics; Pinus pinaster; Regeneration strategies; Fire severity	2012	Yes	No
271	Possley, J; Woodmansee, SW; Maschinski, J	Patterns of Plant Composition in Fragments of Globally Imperiled Pine Rockland Forest: Effects of Soil Type, Recent Fire Frequency, and Fragment Size	Maintaining native plant diversity through fire management is challenging in the wildland-urban interface. In subtropical South Florida, fragments of fire-dependent. globally imperiled pine rockland forest are scattered throughout Urban areas. To determine the effects of recent fire frequency, major soil type, and fragment size on species composition. we measured understory vascular plant presenc…	fire; forest fragments; pine rockland; species richness; wildland-urban interface	2008	Yes	No
272	Prior, LD; French, B; Bowman, DMJS	Effect of experimental fire on seedlings of Australian and Gondwanan trees species from a Tasmanian montane vegetation mosaic	The montane area of the Tasmanian Wilderness World Heritage Area was recently burnt by large fires ignited by lightning, and such fires are predicted to become more frequent with climate change. The region has a mix of fire-sensitive and fire-tolerant vegetation, but there is little information available on resprouting ability of seedlings of the dominant species of these mosaics. We predicted th…	Athrotaxis cupressoides; Eucalyptus coccifera; Eucalyptus delegatensis subsp; tasmaniensis; Leptospermum lanigerum	2018	Yes	No
273	Doumas, SL; Koprowski, JL	Return of Fire as a Restoration Tool: Long-Term Effects of Burn Severity on Habitat Use by Mexican Fox Squirrels	After decades of suppression, fire is returning to forests of the western United States through wildfires and prescribed burns. These fires may aid restoration of vegetation structure and processes, which could improve conditions for wildlife species and reduce severe wildfire risk. Understanding response of wildlife species to fires is essential to forest restoration because contemporary fires m…	Arizona; Chiricahua fox squirrel; prescribed fire; Sciurus nayaritensis chiricahuae; severity; wildfire	2013	Yes	No
274	Armenteras-Pascual, D; Retana-Alumbreros, J; Molowny-Horas, R; Roman-Cuesta, RM; Gonzalez-Alonso, F; Morales-Rivas, M	Characterising fire spatial pattern interactions with climate and vegetation in Colombia	Vegetation burning in tropical countries is a threat to the environment, causing not only local ecological, economic and social impacts, but also large-scale implications for global change. The burning is usually a result of interacting factors, such as climate, land-use and vegetation type. Satellite-derived monthly time series datasets of rainfall, burned area and active fire detections between…	Fire; Burned area; Spatio-temporal pattern; Vegetation; Climate; ENSO; Colombia	2011	Yes	No
275	Kimber, RG; Friedel, MH	Challenging the concept of Aboriginal mosaic fire practices in the Lake Eyre Basin	Mosaic burning is the deliberate creation of a mosaic of patches representing different fire histories. It is often recommended for management of Australia's natural landscapes, on the assumption that it enhances biodiversity and reduces fire hazard through increased spatial and temporal diversity of fuel loads and species composition. It is also suggested that such fire practices were used throu…	Channel country; fire management; history; mosaic burning; Simpson Desert	2015	Yes	No
276	Batista, EKL; Figueira, JEC; Solar, RRC; de Azevedo, CS; Beirao, MV; Berlinck, CN; Brandao, RA; de Castro, FS; Costa, HC; Costa, LM; Feitosa, RM; Freitas, AVL; Freitas, GHS; Galdino, CAB; Santos, JE Jr; Leite, FS; Lopes, L; Ludwig, S; do Nascimento, MC; Negreiros, D; Oki, Y; Paprocki, H; Perillo, LN; Perini, FA; Resende, FM; Rosa, AHB; Salvador, LF Jr; Silva, LM; Silveira, LF; DeSouza, O; Vieira,…	In Case of Fire, Escape or Die: A Trait-Based Approach for Identifying Animal Species Threatened by Fire	Recent studies have argued that changes in fire regimes in the 21st century are posing a major threat to global biodiversity. In this scenario, incorporating species' physiological, ecological, and evolutionary traits with their local fire exposure might facilitate accurate identification of species most at risk from fire. Here, we developed a framework for identifying the animal species most vul…	fire ecology; resilience; sensitivity; functional traits; savanna ecosystems; species vulnerability; fauna; fire exposure; index	2023	Yes	No
277	Han, DD; Di, XY; Yang, G; Sun, L; Weng, YT	Quantifying fire severity: a brief review and recommendations for improvement	Introduction: Quantifying fire severity is an important aspect of studying the response mechanism of terrestrial ecosystems to wildfire, and it is of great significance to fire ecology. In this paper we comprehensively introduce and compare the classification and quantification methods for fire severity; we discuss the development and application status of various methods, and we elucidate their …	Fire severity; composite burn index; remote sensing index; fire behavior; ecosystem response; fire intensity	2021	Yes	No
278	Govender, N; Trollope, WSW; Van Wilgen, BW	The effect of fire season, fire frequency, rainfall and management on fire intensity in savanna vegetation in South Africa	1. Fire is important for the maintenance and conservation of African savanna ecosystems. Despite the importance of fire intensity as a key element of the fire regime, it is seldom measured or included in fire records. 2. We estimated fire intensity in the Kruger National Park, South Africa, by documenting fuel loads, fuel moisture contents, rates of fire spread and the heat yields of fuel in 956 …	fire management; fuel loads; Kruger National Park; long-term ecological experiment	2006	Yes	No
279	Zylinski, S; Swan, M; Sitters, H	Contrasting responses of native and introduced mammal communities to fire mosaics in a modified landscape	Planned fire is increasingly recognized as an important tool in conservation, but other factors such as land-use change may hinder the ability of land managers to use fire for the benefit of biodiversity. The mosaic of past fires in native vegetation may interact with the mosaic of other land-cover types in human-modified landscapes, yet the effects of these interactions on mammal communities are…	community composition; fire mosaics; ground-dwelling mammals; heathy woodland; introduced species; landscape structure; southern Australia; species richness	2022	Yes	Yes	Mammals
280	Fang, L; Yang, J; White, M; Liu, ZH	Predicting Potential Fire Severity Using Vegetation, Topography and Surface Moisture Availability in a Eurasian Boreal Forest Landscape	Severity of wildfires is a critical component of the fire regime and plays an important role in determining forest ecosystem response to fire disturbance. Predicting spatial distribution of potential fire severity can be valuable in guiding fire and fuel management planning. Spatial controls on fire severity patterns have attracted growing interest, but few studies have attempted to predict poten…	fire severity; surface moisture; remote sensing; spatial controls; boreal forest; Great Xing'an Mountains	2018	Yes	No
281	Stevens-Rumann, CS; Prichard, SJ; Strand, EK; Morgan, P	Prior wildfires influence burn severity of subsequent large fires	With longer and more severe fire seasons predicted, the incidence and extent of fires are expected to increase in western North America. As more area is burned, past wildfires may influence the spread and burn severity of subsequent fires, with implications for ecosystem resilience and fire management. We examined how previous burn severity, topography, vegetation, and weather influenced burn sev…	fire weather; reburn; repeated wildfires; sequential autoregression; self-regulation	2016	Yes	No
282	Povak, NA; Hessburg, PF; Salter, RB; Gray, RW; Prichard, SJ	System-level feedbacks of active fire regimes in large landscapes	BackgroundClimate is a main driver of fire regimes, but recurrent fires provide stabilizing feedbacks at several spatial scales that can limit fire spread and severity-potentially contributing to a form of self-regulation. Evaluating the strength of these feedbacks in wildland systems is difficult given the spatial and temporal scales of observation required. Here, we used the REBURN model to dir…	Stabilizing feedbacks; The REBURN model; Regional landscape resilience; Fire severity; Patch size distributions; Wildfire spatial controls	2023	Yes	No
283	Ferreira, BHD; Oliveira, MD; Fernandes, RAM; Nacagava, VAF; Arguelho, BA; Ribeiro, DB; Pott, A; Damasceno, GAD Jr; Garcia, LC	Flowering and fruiting show phenological complementarity in both trees and non-trees in mosaic-burnt floodable savanna	The homogenization of fire regimes in a landscape may imply a temporal reduction in the availability of re-sources, such as flowers and fruits, which affect the fauna, as well as ecosystem services. We hypothesized that maintaining mosaic burning regimes, and thereby pyrodiversity, can diversify phenological patterns, ensuring year-round availability of flowers and fruits. Here we monitored open …	Fire-prone wetlands; Grassy floodplains; Indigenous fire brigades; Kadiweu; Prescribed burning	2023	Yes	No
284	Machida, WS; Gomes, L; Moser, P; Castro, IB; Miranda, SC; da Silva, MC; Bustamante, MMC	Long term post-fire recovery of woody plants in savannas of central Brazil	Although fires have occurred in the Brazilian savannas (Cerrado) without human influence, current human activities are changing the fire regimes and negatively affects the vegetation resilience and recovery rates. Contrasting effects of fire on biodiversity and structure of vegetation in the Cerrado are dependent on fire frequency. Some anthropogenic fire regimes have increased fire frequency wit…	Biomass; Cerrado; Fire frequency and interval; Floristic Composition; Functional traits; Vegetation dynamic; Vegetation structure	2021	Yes	No
285	Ponisio, LC	Pyrodiversity promotes interaction complementarity and population resistance	Theory predicts that network characteristics may help anticipate how populations and communities respond to extreme climatic events, but local environmental context may also influence responses to extreme events. For example, altered fire regimes in many ecosystems may significantly affect the context for how species and communities respond to changing climate. In this study, I tested whether the…	fire; functional complementarity; functional redundancy; mutualism; plant-pollinator network; resistance; wild bees	2020	Yes	No
286	Jiang, BH; Chen, W; Zou, Y; Wu, CY; Wu, ZY; Kang, XC; Xiao, HT; Sakai, T	Post-fire vegetation dynamic patterns and drivers in Greater Hinggan Mountains: Insights from long-term remote sensing data analysis	Fire has become a major disturbing factor in boreal forests, and giant forest disturbances play a vital role in regulating the climate under global warming. Therefore, it is essential to investigate the spatiotemporal patterns and main drivers of post-fire vegetation recovery for forest ecological research and post-fire recovery management. However, previous studies have focused on the post-fire …	Post-fire vegetation; Spatiotemporal pattern; Vegetation recovery; Driver factor; MODIS vegetation index	2024	Yes	No
287	Chaudhary, SK; Pandey, AC; Parida, BR; Gupta, SK	Using geoinformatics to link forest fire severity and fragmentation in India's Dalma Wildlife Sanctuary	Many wildlife sanctuaries in India are suffering from the effects of increasing urbanization and agricultural expansion. In recent decades, the Jamshedpur industrial township, which is located near the Dalma Wildlife Sanctuary (DWS) in Jharkhand, has seen a significant increase in pollution because of increased industrial activity. In this study, authors used pixel integration of two indicators, …	Agriculture; Forest fragmentation; Forest fire severity and connectivity; GIS; Remote sensing; Urbanization	2022	Yes	No
288	Lewis, T; Reif, M; Prendergast, E; Tran, C	The effect of long-term repeated burning and fire exclusion on above- and below-ground Blackbutt (Eucalyptus pilularis) forest vegetation assemblages	We used a long-term fire experiment in south-east Queensland, Australia, to determine the effects of frequent prescribed burning and fire exclusion on understorey vegetation (<7.5 m) richness and density in Eucalyptus pilularis forest. Our study provided a point in time assessment of the standing vegetation and soil-stored vegetation at two experimental sites with treatments of biennial burning, …	fire frequency; plant richness; prescribed fire; regeneration; seed banks; vegetation structure	2012	Yes	No
289	Fuhlendorf, SD; Engle, DM	Application of the fire-grazing interaction to restore a shifting mosaic on tallgrass prairie	1. Management of rangelands has long operated under the paradigm of minimizing spatially discrete disturbances, often under the objective of reducing inherent heterogeneity within managed ecosystems. Management of grazing animals has focused on uniform distribution of disturbance, so that no areas are heavily disturbed or undisturbed (i.e. management to the 'middle'). 2. A model of the fire-grazi…	conservation biology; ecosystem management; equilibrium; heterogeneity; invasive species; landscape ecology; patch dynamics; rangeland	2004	Yes	Yes	Plants
290	Meng, R; Dennison, PE; Huang, CQ; Moritz, MA; D'Antonio, C	Effects of fire severity and post-fire climate on short-term vegetation recovery of mixed-conifer and red fir forests in the Sierra Nevada Mountains of California	Forest ecosystems in the Sierra Nevada Mountains of California are greatly influenced by wildfire as a natural disturbance, and increased fire severity and drought occurrence may alter the course of post-fire recovery in these ecosystems. We examined effects of fire severity, post-fire climate, and topographic factors on short-term (<5 years) vegetation recovery in mixed-conifer and red fir fores…	Fire ecology; Landsat time series data; Sierra Nevada; Post-fire climate; Vegetation Change Tracker (VCT)	2015	Yes	Yes	Plants
291	Smucker, KM; Hutto, RL; Steele, BM	Changes in bird abundance after wildfire: Importance of fire severity and time since fire	Fire can cause profound changes in the composition and abundance of plant and animal species, but logistics, unpredictability of weather, and inherent danger make it nearly impossible to study high-severity fire effects experimentally. We took advantage of a unique opportunity to use a before-after/control-impact (BACI) approach to analyze changes in bird assemblages after the severe fires of 200…	avian communities; BACI approach; before-after comparison; bird abundance; conifer forest; fire effects; fire severity; mixed-severity fire; Northern Rocky Mountains; wildfire	2005	Yes	Yes	Birds
292	Auld, TD; Keith, DA; Gallagher, RV; Tozer, M; Ooi, MKJ; Le Breton, T; Allen, S; Yates, C; van Leeuwen, S; Williams, RJ; Mackenzie, BDE	Frameworks for identifying priority plants and ecosystems most impacted by major fires	Globally, many species and ecosystems are experiencing landscape-scale wildfires (megafires') and these events are predicted to increase in frequency and severity as the climate warms. Consequently, the capability to rapidly assess the likely impacts of such large fires and identify potential risks they pose to the persistence of species and ecosystems is vital for effective conservation manageme…	disease; drought; fire frequency; fire history; fire planning; fire regime; fire response; fire severity; fire spatial extent; herbivory; life history traits; recovery actions; threats; weeds	2022	Yes	No
293	ROZE, F	PLANT RECOLONIZATION AFTER FIRE IN BRITTANY LITTORAL HEATHLANDS	Ecological modifications following heath fires have been widely studied. This paper describes a novel situation, vegetational changes following two fires of different intensity, a flash fire and a humus fire, in littoral heathlands at Erquy and Frehel, respectively (Brittany - France). Sites had been studied in detail prior to fire, and post burn vegetation succession was studied in tall-dry-Ulex…	VEGETATION RECOLONIZATION; LITTORAL HEATHLANDS; FIRE	1993	Yes	No
294	Klinger, R; Brooks, M	Alternative pathways to landscape transformation: invasive grasses, burn severity and fire frequency in arid ecosystems	1. Arid ecosystems are often vulnerable to transformation to invasive-dominated states following fire, but data on persistence of these states are sparse. The grass/fire cycle is a feedback process between invasive annual grasses and fire frequency that often leads to the formation of alternative vegetation states dominated by the invasive grasses. However, other components of fire regimes, such …	biological invasions; chronosequence; community structure; deserts; disturbance; fire regimes; invasive species; resilience; resistance; secondary succession	2017	Yes	No
295	Rainsford, FW; Kelly, LT; Leonard, SWJ; Bennett, AF	How does prescribed fire shape bird and plant communities in a temperate dry forest ecosystem?	To mitigate the impact of severe wildfire on human society and the environment, prescribed fire is widely used in forest ecosystems to reduce fuel loads and limit fire spread. To avoid detrimental effects on conservation values, it is imperative to understand how prescribed fire affects taxa having a range of different adaptations to disturbance. Such studies will have greatest benefit if they ex…	biodiversity; community composition; Eucalyptus; fire management; fire regime; functional traits; planned burn; post‐ fire succession; time since fire; wildfire	2021	Yes	Yes	Multi
296	Goto, Y	Early post-fire vegetation regeneration in Larix kaempferi artificial forests with an undergrowth of Sasa senanensis	Post-fire vegetation regeneration was studied for a 6-year period in a 13-year-old-artificial forest consisting of Larix kaempferi with a dense undergrowth of Sasa senanensis. The study site was classified into three fire severity categories according to the degree of Sasa senanensis scorching, that is, a high-severity category, a mid-severity category, and a low-severity category. Study plots we…	fire severity; resprouting; seedling; shade-tolerance; vegetation regeneration	2004	Yes	No
297	Banerjee, S; Das, D; John, R	Grassland vegetation and roads have dominant influence on decadal-scale spatial-temporal patterns of fires in a species-rich protected Terai habitat in northeastern India	The Terai ecoregion of the Himalayan foothills is among the most fire-affected ecosystems in the Indian subcontinent. Although most of the Terai has already been lost to agriculture and urbanization, the few remaining native habitats are strictly protected due to their high biodiversity and ecological importance. The use of fires to maintain vegetation and wildlife habitat in these protected area…	Manas National Park; Alluvial grasslands; Grassland fire; MODIS Active Fires; Terai habitat; Bayesian Models	2021	Yes	No
298	Gonzáles, H; Ocaña, CL; Cubas, JA; Vega-Nieva, DJ; Ruíz, M; Santos, A; Barboza, E	Impact of forest fire severity on soil physical and chemical properties in pine and scrub forests in high Andean zones of Peru	Forest fires are the main threat to ecosystems and human life. The frequency, seasonality, extent and severity of fires affect ecosystems and the physical and chemical properties of the soil by direct (heating) and indirect (ash) effects. This could affect biodiversity and forest residency in the face of climate change. In this study, we evaluated the impact of fire severity on soil physical and …	Burned area; Forests; Soil hydrophobicity; Fire severity; Postfire soil changes; Vegetation restoration	2024	Yes	No
299	Taber, EM; Mitchell, RM	Rapid changes in functional trait expression and decomposition following high severity fire and experimental warming	Uncharacteristically severe wildfires are occurring at higher frequency, across larger spatial extents, and in new seasons in many parts of the globe. At the same time, climate change is elevating temperatures and altering precipitation patterns. High severity fires have the potential to produce shifts in ecosystem type and function in communities that are adapted to low severity fire via changes…	Fire severity; Warming; Understory; Plant community dynamics; Plant functional traits; Decomposition	2023	Yes	Yes	Plants
300	Felderhof, L; Gillieson, D	Comparison of fire patterns and fire frequency in two tropical savanna bioregions	Fire is a significant determinant of vegetation structure in Australia's savannas and has been implicated in the decline of many species. Identifying the patterns of fire in the landscape is fundamental to understanding vegetation dynamics but variation over time and space makes generalization difficult and specific management recommendations elusive. In order to improve the knowledge base for fi…	Cape York Peninsula; fire frequency; fire scar mapping; Landsat, Mt. Isa Inlier; tropical savanna	2006	Yes	No
301	Wright, BR; Latz, PK; Zuur, AF	Fire severity mediates seedling recruitment patterns in slender mulga (Acacia aptaneura), a fire-sensitive Australian desert shrub with heat-stimulated germination	Members of the widespread arid Australian mulga (Acacia aneura) complex are fire-sensitive shrubs or small trees that can resprout epicormically following low-severity burning, but are readily killed by high-severity fire. The seeds of many species of mulga are stimulated to germinate by heat during burning, although post-fire regeneration rates are unpredictable. Here, we investigated whether va…	Mulga; Acacia aneura; Fire severity; Seed banks; Mast seeding	2016	Yes	No
302	Nezval, V; Andrásik, R; Bíl, M	Vegetation fires along the Czech rail network	Background In the past, fires around railways were often associated with steam locomotives. Although steam locomotives have disappeared from everyday rail traffic, fires still occur. A vegetation fire near Bzenec (Czech Republic) on 21 June 2018 affected, for example, 124,110 m(2) of forest and grassland. The investigation revealed that the fire was caused by a spark from a passing train. In this…	Wildfire; Lineside fire; Trackside fire; Vegetation; Weather; Hotspot; Railway	2022	Yes	No
303	Arkle, RS; Pilliod, DS; Welty, JL	Pattern and process of prescribed fires influence effectiveness at reducing wildfire severity in dry coniferous forests	We examined the effects of three early season (spring) prescribed fires on burn severity patterns of summer wildfires that occurred 1-3 years post-treatment in a mixed conifer forest in central Idaho. Wildfire and prescribed fire burn severities were estimated as the difference in normalized burn ratio (dNBR) using Landsat imagery. We used GIS derived vegetation, topography, and treatment variabl…	Burn severity; Differenced normalized burn ratio (dNBR); Landscape-context; Mixed conifer forest; NPMR; Idaho	2012	Yes	No
304	Cova, G; Kane, V; Prichard, S; North, M; Cansler, A	The outsized role of California?s largest wildfires in changing forest burn patterns and coarsening ecosystem scale	Although recent large wildfires in California forests are well publicized in media and scientific literature, their cumulative effects on forest structure and implications for forest resilience remain poorly understood. In this study, we evaluated spatial patterns of burn severity for 18 exceptionally large fires and compared their cu-mulative impacts to the hundreds of smaller fires that have bu…	Forests; Burn severity; Resilience; Frequent fire; Landscape pattern; Large wildfires	2023	Yes	No
305	Morgan, P; Keane, RE; Dillon, GK; Jain, TB; Hudak, AT; Karau, EC; Sikkink, PG; Holden, ZA; Strand, EK	Challenges of assessing fire and burn severity using field measures, remote sensing and modelling	Comprehensive assessment of ecological change after fires have burned forests and rangelands is important if we are to understand, predict and measure fire effects. We highlight the challenges in effective assessment of fire and burn severity in the field and using both remote sensing and simulation models. Wedraw on diverse recent research for guidance on assessing fire effects on vegetation and…	fire ecology; fire effects; mapping; remote sensing; retrospective assessment; wildfire environment	2014	Yes	No
306	Benwell, A	Fire responses of flora in a sclerophyll-rainforest vegetation complex in the Nightcap Range, North Coast, New South Wales	Context Species fire responses were investigated in a mixed sclerophyll-rainforest ecosystem in the Nightcap Range, North Coast, New South Wales.Aims To examine rates of seedling recruitment and resprouting in functional and phytogeographic components of wet sclerophyll forest (WSRf), and adjacent open forest (OF) and rock outcrop shrubland (RO).Methods Species resprouting and seedling recruitmen…	fire; Gondwanan; phytogeography; rainforest; recruitment; resprouting; sclerophyll; seedling	2024	Yes	No
307	Pausas, JG; Bradstock, RA; Keith, DA; Keeley, JE	Plant functional traits in relation to fire in crown-fire ecosystems	Disturbance is a dominant factor in many ecosystems, and the disturbance regime is likely to change over the next decades in response to land-use changes and global warming. We assume that predictions of vegetation dynamics can be made on the basis of a set of life-history traits that characterize the response of a species to disturbance. For crown-fire ecosystems, the main plant traits related t…	fire-prone ecosystems; forest fires; Mediterranean type ecosystems; plant functional types; plant traits; regeneration; resprouting seeding; wildfires	2004	Yes	No
308	Gillespie, M; Okin, GS; Meyer, T; Ochoa, F	Evaluating Burn Severity and Post-Fire Woody Vegetation Regrowth in the Kalahari Using UAV Imagery and Random Forest Algorithms	Accurate burn severity mapping is essential for understanding the impacts of wildfires on vegetation dynamics in arid savannas. The frequent wildfires in these biomes often cause topkill, where the vegetation experiences above-ground combustion but the below-ground root structures survive, allowing for subsequent regrowth post-burn. Investigating post-fire regrowth is crucial for maintaining ecol…	Random Forest; burn severity; UAV; Kalahari; remote sensing; savanna; machine learning; wildfire	2024	Yes	No
309	Keeley, JE; Lubin, D; Fotheringham, CJ	Fire and grazing impacts on plant diversity and alien plant invasions in the southern Sierra Nevada	Patterns of native and alien plant diversity in response to disturbance were examined along an elevational gradient in blue oak savanna, chaparral, and coniferous forests. Total species richness, alien species richness, and alien cover declined with elevation, at scales from 1 to 1000 m(2). We found no support for the hypothesis that community diversity inhibits alien invasion. At the 1-m(2) poin…	aliens; biological invasions; blue oak savanna; chaparral; colonization; coniferous forest; elevational patterns; fire severity; forest understory; plant diversity; Sierra Nevada (USA); species-area curves; species richness	2003	Yes	No
310	Heward, H; Smith, AMS; Roy, DP; Tinkham, WT; Hoffman, CM; Morgan, P; Lannom, KO	Is burn severity related to fire intensity? Observations from landscape scale remote sensing	Biomass burning by wildland fires has significant ecological, social and economic impacts. Satellite remote sensing provides direct measurements of radiative energy released by the fire (i.e. fire intensity) and surrogate measures of ecological change due to the fire (i.e. fire or burn severity). Despite anecdotal observations causally linking fire intensity with severity, the nature of any relat…		2013	Yes	No
311	Pyke, DA; Brooks, ML; D'Antonio, C	Fire as a Restoration Tool: A Decision Framework for Predicting the Control or Enhancement of Plants Using Fire	Wildfires change plant communities by reducing dominance of some species while enhancing the abundance of others. Detailed habitat-specific models have been developed to predict plant responses to fire, but these models generally ignore the breadth of fire regime characteristics that can influence plant survival such as the degree and duration of exposure to lethal temperatures. We provide a deci…	fire prescriptions; fire regime; life form; plant reproduction; resilience; vital attributes	2010	Yes	No
312	Pereira, P; Cerda, A; Jordan, A; Bolutiene, V; Pranskevicius, M; Ubeda, X; Mataix-Solera, J	Spatio-temporal vegetation recuperation after a grassland fire in Lithuania	The aim of this work is to study the spatio-temporal effects of a grassland fire in Lithuania. Immediately after the fire, a experimental plot was designed in a east-faced slope. Vegetation cover and height were measured 10, 17, 31 and 46 days after the fire (vegetation cover was only measured until 31 days after the fire because in the last measurement campaign the plot was completely covered). …	Grassland fire; Lithuania; Vegetation cover and height; Vegetation recuperation; spatial autocorrelation	2013	Yes	No
313	Jacobson, CR	Use of linguistic estimates and vegetation indices to assess post-fire vegetation regrowth in woodland areas	This study examined an area of woodland that was recovering from severe fire in Royal National Park (NSW, Australia). A non-destructive method of field sampling is required for vulnerable recovering vegetation and therefore classification of digital photographs using linguistic terms was trialled. The linguistic data for three vegetation strata (canopy, shrub and ground) were converted to crisp s…	forest fire; post-fire regeneration; remote sensing; vegetation strata	2010	Yes	No
314	Herbert, C; Butsic, V	Assessing the Effectiveness of Green Landscape Buffers to Reduce Fire Severity and Limit Fire Spread in California: Case Study of Golf Courses	Communities looking to improve fire protection may consider incorporating landscape features that 'buffer' the effects of a fire between developed and undeveloped lands. While landscapes such as golf courses, vineyards, or agriculture are already being considered part of this buffer zone, few empirical studies demonstrate causally how well these different landscape features operate as a fire buff…	WUI; vegetation fire; propensity score matching; fire severity; landscape ecology	2022	Yes	No
315	Gill, AM; Williams, JE	Fire regimes and biodiversity: The effects of fragmentation of southeastern Australian eucalypt forests by urbanisation, agriculture and pine plantations	Fragmentation of eucalypt forests has been common in southeastern Australia. Urbanisation, agriculture and the establishment of plantations of the exotic tree Pinus radiata are major agencies of fragmentation. The study of the effects of these agencies on adjacent forested land has lacked a suitable framework. By constructing generalized trophic-level diagrams for each fragmenting system-farm, ur…	fire; biodiversity; fragmentation; forests	1996	Yes	No
316	Radford, IJ	Threatened mammals become more predatory after small-scale prescribed fires in a high-rainfall rocky savanna	Understanding mechanisms underlying fire regime effects on savanna fauna is difficult because of a wide range of possible trophic interactions and feedbacks. Yet, understanding mechanisms underlying fauna dynamics is crucial for conservation management of threatened species. Small savanna mammals in northern Australia are currently undergoing widespread declines and regional extinctions partly at…	burning mosaic; critical weight range; fire impact; post-fire succession; small mammal; vegetation structure	2012	Yes	Yes	Mammals
317	BENSHAHAR, R	PATTERNS OF ELEPHANT DAMAGE TO VEGETATION IN NORTHERN BOTSWANA	Elephant damage to woody plant species in northern Botswana was distinguished from damage caused by fire, and other unknown factors. Elephant-induced damage to trees and shrubs that dominated the vegetation biomass in 33 sites suggested that elephants had a more or less random impact on the vegetation throughout their distribution range although the total biomass removal was low. Three principal …	BOTSWANA; ELEPHANTS; FIRE; WOODY PLANTS; VEGETATION DAMAGE	1993	Yes	No
318	Vasconcelos, HL; Leite, MF; Vilhena, JMS; Lima, AP; Magnusson, WE	Ant diversity in an Amazonian savanna: Relationship with vegetation structure, disturbance by fire, and dominant ants	The savannas of South America support a relatively diverse ant fauna, but little is known about the factors that influence the structure and dynamics of these assemblages. In 1998 and 2002, we surveyed the ground-dwelling ant fauna and the fauna associated with the woody vegetation (using baits and direct sampling) from an Amazonian savanna. The aim was to evaluate the influence of vegetation str…	ant communities; competition; fire ants; fire; vegetation cover	2008	Yes	No
319	Hutto, RL; Patterson, DA	Positive effects of fire on birds may appear only under narrow combinations of fire severity and time-since-fire	We conducted bird surveys in 10 of the first 11 years following a mixed-severity fire in a dry, low-elevation mixed-conifer forest in western Montana, United States. By defining fire in terms of fire severity and time-since-fire, and then comparing detection rates for species inside 15 combinations of fire severity and time-since-fire, with their rates of detection in unburned (but otherwise simi…	Black-backed Woodpecker; conifer forest; ecological integrity; fire severity; mixed-severity fire; restoration; salvage logging; wildfire	2016	Yes	Yes	Birds
320	Letnic, M; Roberts, B; Hodgson, M; Ross, AK; Cuartas, S; Lapwong, Y; Price, O; Sentinella, N; Webb, JK	Fire severity influences the post-fire habitat structure and abundance of a cool climate lizard	In the spring and summer of 2019-2020, the 'Black Summer' bushfires burned more than 97 000 km(2) of predominantly Eucalyptus dominated forest habitat in eastern Australia. The Black Summer bushfires prompted great concern that many species had been imperilled by the fires. Here, we investigate the effects that fire severity had on the habitat and abundance of a cool climate lizard Eulamprus tymp…	Black-summer bushfires; fire; fire severity; lizard; mega-fire; reptile	2023	Yes	Yes	Reptiles/Amphibians
321	Lewis, JS; LeSueur, L; Oakleaf, J; Rubin, ES	Mixed-severity wildfire shapes habitat use of large herbivores and carnivores	Ecological disturbance is a driving force that structures ecosystems and shapes landscape pattern. Wildfire is a widespread form of ecological disturbance, and in some vegetation communities fires are increasing in extent and severity. Across the gradient of fire severity, fire can have both positive and negative effects on animals, where some species require mature climax vegetation conditions a…	Bottom-up; Disturbance; Fire severity; Heterogeneity; Pulsed resources; Top-down	2022	Yes	Yes	Mammals
322	Styger, JK; Kirkpatrick, JB; Marsden-Smedley, JON; Leonard, SWJ	Fire incidence, but not fire size, affects macropod densities	The regeneration of plants post-fire has widely been shown to be attractive to vertebrate herbivores. However, there are few data relevant to the effect of fire size on herbivore densities. In dry eucalypt forest in one region and hummock sedgeland in another region, we used timed scat counts to test the effect of fire and fire size on Tasmanian macropod densities 6 months after burning. We also …	Australia; fertility; fire size; grazing; macropod; Tasmania	2011	Yes	No
323	Thonicke, K; Venevsky, S; Sitch, S; Cramer, W	The role of fire disturbance for global vegetation dynamics: coupling fire into a Dynamic Global Vegetation Model	1 Disturbances from fire, wind-throw, insects and other herbivores are, besides climate, CO2, and soils, critical factors for composition, structure and dynamics of most vegetation. To simulate the influence of fire on the dynamic equilibrium, as well as on potential change, of vegetation at the global scale, we have developed a fire model, running inside the modular framework of the Lund-Potsdam…	disturbance; dynamic global vegetation model; fire model; fire return intervals; fire season; plant functional types; vegetation dynamics	2001	Yes	No
324	Rainsford, FW; Kelly, LT; Leonard, SWJ; Bennett, AF	Post-fire development of faunal habitat depends on plant regeneration traits	The concept that vegetation structure (and faunal habitat) develops predictably with time since fire has been central to understanding the relationship between fire and fauna. However, because plants regenerate after fire in different ways (e.g. resprouting from above-ground stems vs. underground lignotubers), use of simple categories based on time since fire might not adequately represent post-f…	ecosystem; epicormic resprouting; eucalypt; faunal habitat; post-fire succession; plant regeneration traits; time since fire	2020	Yes	Yes	Plants
325	Peter, G; Funk, FA; Robles, SST	Responses of vegetation to different land-use histories involving grazing and fire in the North-east Patagonian Monte, Argentina	In arid and semiarid lands around the world, vegetation is distributed in patches within a bare soil matrix. Vegetation in the North-east Patagonian Monte, Argentina is a shrubland steppe, and patches are dominated by shrubs, with grasses, forbs and cryptogams under their canopy. It was hypothesised that grazing increases patchiness; and fires and wind erosion homogenise the distribution of veget…	distribution pattern; fire; grazing intensity; plant functional types; rangeland communities	2013	Yes	No
326	Díaz-Delgado, R; Llorett, F; Pons, X	Influence of fire severity on plant regeneration by means of remote sensing imagery	In this paper we analyse the interactions between fire severity (plant damage) and plant regeneration after fire by means of remote sensing imagery and a field fire severity map. A severity map was constructed over a large fire (2692 ha) occurring in July 1994 in the Barcelona province (north-east of Spain). Seven severity classes were assigned to the apparent plant damage as a function of burnin…		2003	Yes	No
327	Johansson, P; Reich, PB	Population size and fire intensity determine post-fire abundance in grassland lichens	Questions: What is the variability in abundance of lichens on grassland soil between and within fields after prescribed fire? Is post-fire lichen abundance an effect of pre-fire population size? Location: Cedar Creek Natural History Area, Minnesota, USA. Methods: Lichen abundance, estimated as ground cover and dominated by Cladonia spp., was mapped in plots in two fields before prescribed burning…	Diploschistes; disturbance threshold; extinction risk; life history; old field; Peltigera; prescribed fire	2005	Yes	No
328	McDougall, KL; Walsh, NG; Wright, GT	Recovery of treeless subalpine vegetation in Kosciuszko National Park after the landscape-scale fire of 2003	The vegetation of fire-prone landscapes is influenced by the frequency, severity, seasonality, return interval and stochastic patterning of fire as well as the responses of its component species. An expected increase in fire frequency and severity in association with global warming may result in compositional changes within, and spatial reorganisation of, plant communities; indeed, some plant com…	bog; fire ecology; resprouters; seeders; vegetation recovery	2015	Yes	No
329	Burns, LKL; Loeb, SC; Bridges, WC	Effects of fire and its severity on occupancy of bats in mixed pine-oak forests	Prescribed burning has become more common for the management of eastern forests in North America, so understanding if and how foraging bats respond to structural changes generated by fire is of increasing importance. Our objective was to investigate the effects of post-fire landscape conditions on the occurrence of foraging bats in mixed forests of the Cumberland Plateau physiographic region. We …	Bats; Prescribed fire; Occupancy; Vegetation structure; Forest management; Fire severity	2019	Yes	Yes	Mammals
330	Tasker, EM; Denham, AJ; Taylor, JE; Strevens, TC	Post-fire seed predation: Does distance to unburnt vegetation matter?	Human-induced changes to fire regimes result in smaller, more patchy fires in many peri-urban areas, with a concomitant increase in potential edge effects. In sclerophyll vegetation, many structurally dominant serotinous plants rely on the immediate post-fire environment for recruitment. However, there is little information about how fire attributes affect seed predation or recruitment for these …	ant; fire regime; mammal; Proteaceae; seed predation	2011	Yes	Yes	Plants
331	Grabinski, ZS; Sherriff, RL; Kane, JM	Controls of reburn severity vary with fire interval in the Klamath Mountains, California, USA	Over the past few decades, the frequency and number of large fires has increased in the western United States following a paucity of fire activity in many forests during most of the 20th century. Areas of repeated burning are of particular interest for understanding where there may be qualitative shifts in fire severity and the ecological consequences related to ecosystem resilience and climate c…	fire interaction; fire interval; fire severity; generalized additive model; relative difference-normalized burn ratio	2017	Yes	No
332	Díaz-Delgado, R; Lloret, F; Pons, X	Spatial patterns of fire occurrence in Catalonia, NE, Spain	In this paper, we analyse spatial patterns of fire occurrence in Catalonia (NE Spain) during 1975-98. Fire scar maps, discriminated by means of 30-60 m resolution remote sensing imagery, have been used as a source of fire occurrence. We employ several visual or analytical approaches to interpret fire occurrence in this region, such as those of Minnich and Chou (1997), Ricotta et al. (2001) or Kru…	fire occurrence; fire recurrence; fire size distribution; fractal dimension; land cover; Lorenz curves; spots; residual vegetation islands	2004	Yes	No
333	Dooley, M; Lewis, T; Schmidt, S	Fire frequency has a contrasting effect on vegetation and topsoil in subcoastal heathland, woodland and forest ecosystems, south-east Queensland, Australia	Ecosystems managed with contrasting fire regimes provide insight into the responses of vegetation and soil. Heathland, woodland and forest ecosystems along a gradient of resource availability were burnt over four decades in approximately 3- or 5-year intervals or were unburnt for 45-47 years (heathland, woodland), or experienced infrequent wildfires (forest: 14 years since the last fire). We hypo…	composition; fire management; prescribed burning; structure	2023	Yes	No
334	Taillie, PJ; Burnet, RD; Roberts, LJ; Campos, BR; Peterson, MN; Moorman, CE	Interacting and non-linear avian responses to mixed-severity wildfire and time since fire	Non-linear and interacting effects of fire severity and time since fire may help explain how pyrodiversity promotes biodiversity in fire-adapted systems. We built on previous research on avian responses to fire by investigating how complex effects of bum severity and time since fire influenced avian community composition across the northern Sierra Nevada, California. We conducted avian point coun…	distance sampling; disturbance; pyrodiversity; Sierra Nevada; succession	2018	Yes	Yes	Birds
335	Petersen, SM; Drewa, PB	Are vegetation-environment relationships different between herbaceous and woody groundcover plants in barrens with shallow soils?	The extent to which woody vegetation exhibits more expansive community structures and different relationships with environmental variables than herbaceous plants is poorly understood in savannas and barrens worldwide, especially those with shallow soils. We explored this question in oak barrens, which are savanna habitats characterized by shallow soils, in southern Ohio, USA. Groundcover plant ae…	classification; community pattern; fire regimes; midwestern United States; ordination; woody vegetation encroachment	2009	Yes	No
336	Zúñiga, AH; Rau, JR; Jaksic, FM; Vergara, PM; Encina-Montoya, F; Fuentes-Ramírez, A	Rodent assemblage composition as indicator of fire severity in a protected area of south-central Chile	Fires have a considerable impact on biological communities and ecosystems, within which the assessment of burned habitats requires consideration of indicator species or assemblages useful for monitoring. The short-term effects of fires can be easily deduced from analysing assemblages of animals with short generation times and high fertility rates, such as rodents. Here, we evaluated the effect of…	consumer guilds; fire; habitat and food resources; rodent assemblages; severity; vegetation cover	2021	Yes	Yes	Mammals
337	Grover, SA; Vera-Velez, R; Guo, XL; Lamb, EG	Fire severity and plant productivity recovery in a mixed grass prairie wildfire driven by extreme winds	Background Wildfire on rangelands in the mixed grassland can severely disrupt livestock operations. Understanding how fire severity impacts post-fire production recovery is important for grazing management. Aims We examined how topography and other environmental factors influence wildfire severity, or the consumption of biomass and exposure of soil, under extreme (>120 km h(-1)) wind conditions i…	Alberta; bare soil index; Canada; fire severity; grassland wildfire; NDVI; rangeland productivity recovery; Saskatchewan	2024	Yes	No
338	Robinson, NM; Leonard, SWJ; Ritchie, EG; Bassett, M; Chia, EK; Buckingham, S; Gibb, H; Bennett, AF; Clarke, MF	Refuges for fauna in fire-prone landscapes: their ecological function and importance	Rapid environmental change is placing increasing pressure on the survival of many species globally. Ecological refuges can mitigate the impacts of change by facilitating the survival or persistence of organisms in the face of disturbance events that would otherwise lead to their mortality, displacement or extinction. Refuges may have a critical influence on the successional trajectory and resilie…	biodiversity; biological legacies; disturbance; prescribed fire; residual habitat; unburnt patch; wildfire	2013	Yes	Yes	Non-specific
339	Palmquist, KA; Peet, RK; Mitchell, SR	Scale-dependent responses of longleaf pine vegetation to fire frequency and environmental context across two decades	Disturbance is an important driver of plant community structure in many grasslands and woodlands, and alteration of disturbance regimes can have large consequences for species richness and composition. However, the response of vegetation to disturbance may change with environmental context. We resampled a unique, nested permanent vegetation plot data set in the longleaf pine ecosystem of the sout…	beta-diversity; disturbance; environmental gradient; plant population and community dynamics; savanna; spatial grain; species richness; vegetation change	2015	Yes	No
340	Blackwood, EMJ; Rangers, K; Bayley, S; Bijlani, H; Fensham, RJ; Lindsay, M; Noakes, E; Wemyss, J; Legge, S	Pirra Jungku: Comparison of traditional and contemporary fire practices on Karajarri Country, Western Australia	Traditional fire practices in Australia's deserts may have created mosaics of post-fire seral stages that benefitted some plants and animals. Managing fire to emulate the patterns produced by traditional burning practices is a common objective in contemporary conservation planning in Australia's deserts. However, the extent to which traditional burning in deserts affected fire regimes across spac…	Contemporary fire management; Desert; Fiire spatial patterns; GIS mapping; Indigenous fire management; Traditional burning	2022	Yes	No
341	Burrows, N; Rampant, P; Loewenthal, G; Wills, A	Fire, plant species richness and plants of significance to Australian desert Aboriginal people	A survey was undertaken in the Great Sandy Desert, Western Australia, to document changes in total plant species richness and the richness of plants of significance to Aboriginal people, with time since fire. Species richness was highest in the early post-fire seral stages, then declined with time as 'fire ephemerals' completed their life cycle. Culturally significant plants, which comprised simi…	fire mosaic; Great Sandy Desert; Martu	2020	Yes	No
342	Bowman, DMJS; Ondei, S; Nichols, SC; Foyster, SM; Prior, LD	Fire Cycles and the Spatial Pattern of the Scrub-Sedgeland Mosaic at Blakes Opening in Western Tasmania, Australia	The cause of large areas of treeless Sedgeland and Scrub communities in western Tasmania, one of the wettest regions of Australia, has long puzzled ecologists, given the climatic suitability for temperate Eucalyptus and rainforests. A pervasive theory, known as the ecological drift model, is that landscape fires have created a dynamic mosaic of fire-adapted and fire-sensitive vegetation. A contra…	alternative stable state; fire-kill; forest boundary dynamics; immaturity risk; obligate seeder; post-fire regeneration; scrub; sedgeland; shrubs; treeless vegetation	2023	Yes	No
343	Lentile, LB; Holden, ZA; Smith, AMS; Falkowski, MJ; Hudak, AT; Morgan, P; Lewis, SA; Gessler, PE; Benson, NC	Remote sensing techniques to assess active fire characteristics and post-fire effects	Space and airborne sensors have been used to map area burned, assess characteristics of active fires, and characterize post-fire ecological effects. Confusion about fire intensity, fire severity, burn severity, and related terms can result in the potential misuse of the inferred information by land managers and remote sensing practitioners who require unambiguous remote sensing products for fire …	burn severity; burned area; ecological change; fire atlas; fire intensity; fire perimeters; fire radiative power; fire severity; Normalized Burn Ratio; Normalized Difference Vegetation Index; radiative energy	2006	Yes	No
344	Torres, J; Marques, J; Alves, P; Costa, H; Honrado, J	Local lithological drivers of post-fire vegetation recovery and implications for fire-prone regions	Local ecosystem resilience to fire disturbance can be influenced by multiple factors, from topography and climate, to fire history and pre-fire structure of biotic communities. Here we investigated the factors affecting post-fire recovery of scrub vegetation in areas under Mediterranean climate affected by frequent fires. We hypothesized that, under comparable climatic and topographic conditions,…	Bedrock type; Fire history; Local resilience; Plant traits; Wildfires	2017	Yes	No
345	Taillie, PJ; de Torrez, ECB; Potash, AD; Boone, W; Jones, M; Wallrichs, MA; Schellenberg, F; Hooker, K; Ober, HK; McCleery, RA	Bat activity response to fire regime depends on species, vegetation conditions, and behavior	Disturbances such as fire play an important role in shaping forests and the wildlife they support. As such, forest managers employ prescribed fire to restore ecosystem function, promote forest biodiversity, and maintain wildlife habitat. To better understand how bats respond to variation in fire regime, we used acoustic recorders to quantify bat activity in forests maintained by frequent fire in …	Florida; Bat community; Pine forest; Acoustic detection	2021	Yes	Yes	Mammals
346	Tepley, AJ; Thomann, E; Veblen, TT; Perry, GLW; Holz, A; Paritsis, J; Kitzberger, T; Anderson-Teixeira, KJ	Influences of fire-vegetation feedbacks and post-fire recovery rates on forest landscape vulnerability to altered fire regimes	1. In the context of ongoing climatic warming, forest landscapes face increasing risk of conversion to non-forest vegetation through alteration of their fire regimes and their post-fire recovery dynamics. However, this pressure could be amplified or dampened, depending on how fire-driven changes to vegetation feed back to alter the extent or behaviour of subsequent fires. 2. Here we develop a mat…	alternative stable state; fire regime; fire-vegetation feedback; flammability; forest recovery; hazard rate; non-stationary; tipping point	2018	Yes	No
347	Lindenmayer, DB; Candy, SG; MacGregor, CI; Banks, SC; Westgate, M; Ikin, K; Pierson, J; Tulloch, A; Barton, P	Do temporal changes in vegetation structure additional to time since fire predict changes in bird occurrence?	Fire is a major ecological process in ecosystems globally. Its impacts on fauna can be both direct (e.g., mortality) and indirect (e.g., altered habitat), resulting in population recovery being driven by several possible mechanisms. Separating direct from indirect impacts of fire on faunal population recovery can be valuable in guiding management of biodiversity in fire-prone environments. Howeve…	biodiversity conservation; disaggregation; moderated-mediation analysis; multiple regression; occurrence; vegetation; wildfire	2016	Yes	Yes	Birds
348	CALLAWAY, RM; DAVIS, FW	VEGETATION DYNAMICS, FIRE, AND THE PHYSICAL-ENVIRONMENT IN COASTAL CENTRAL CALIFORNIA	Current concepts of vegetation dynamics include that of the shifting landscape mosaic, but evidence for shifting mosaics in disturbed and undisturbed systems is primarily based on negative spatial relationships among adults and recruits, and not on measurements of actual shifts over time. We used aerial photographs to measure transition rates as evidence for mosaic shifts among grassland, coastal…	COASTAL CALIFORNIA PLANT COMMUNITIES; FACILITATION; FIRE; GEOGRAPHIC INFORMATION SYSTEMS; GRAZING; LANDSCAPE ECOLOGY; MARKOV MODELS; SHIFTING LANDSCAPE MOSAICS; SUCCESSION; VEGETATION DYNAMICS	1993	Yes	No
349	Rodriguez-Jimenez, F; Fernandes, PM; Fernández-Guisuraga, JM; Alvarez, X; Lorenzo, H; Santoni, PA	Drivers and Trends in the Size and Severity of Forest Fires Endangering WUI Areas: A Regional Case Study	This study explored, for the first time, the drivers shaping large fire size and high severity of forest fires classified as level-2 in Spain, which pose a great danger to the wildland-urban interface. Specifically, we examined how bottom-up (fuel type and topography) and top-down (fire weather) controls shaped level-2 fire behavior through a Random Forest classifier at the regional scale in Gali…	fire severity; fire weather; level-2 forest fires; Spain	2023	Yes	No
350	Edwards, AC; Russell-Smith, J; Maier, SW	A comparison and validation of satellite-derived fire severity mapping techniques in fire prone north Australian savannas: Extreme fires and tree stem mortality	Severe fires in tropical savanna systems are recognised as incurring significant impacts on a variety of ecological attributes, including woody vegetation structure and greenhouse gas emissions. However, knowledge of the frequency and extent of severe fires is restricted given challenges associated with the development of reliable remotely sensed mapping procedures. This study takes advantage of …	Burnt area mapping; Fire severity mapping; Tree stem mortality; Modis; Landsat; Rapid assessment; RdNBR; Severe fire	2018	Yes	No
351	Conlisk, E; Syphard, AD; Franklin, J; Regan, HM	Predicting the impact of fire on a vulnerable multi-species community using a dynamic vegetation model	Conservation management under human-induced changes to disturbance requires tools that can balance the needs of multiple species with different life histories and habitat requirements. Despite this urgent conservation need, landscape management typically focuses on single species and rarely includes the influence of disturbance-dependent vegetation transitions on multiple target species. In this …	Simulation; Wildlife; Fire; Management; Transition matrix; Southern California	2015	Yes	No
352	Gosper, CR; Yates, CJ; Prober, SM; Parsons, BC	Contrasting changes in vegetation structure and diversity with time since fire in two Australian Mediterranean-climate plant communities	Mallee-heath and mallee communities occur in a mosaic across large areas of south-western Australia, in topographically subdued and fire-prone landscapes. Consequently, it could be expected that these communities would have historically experienced similar fire regimes, and would respond similarly to variation in aspects of the fire regime. We studied the response of mallee-heath and mallee to ti…	fire interval; initial floristic composition; mallee; senescence; succession	2012	Yes	Yes	Plants
353	Gallagher, RV; Allen, S; Mackenzie, BDE; Yates, CJ; Gosper, CR; Keith, DA; Merow, C; White, MD; Wenk, E; Maitner, BS; He, K; Adams, VM; Auld, TD	High fire frequency and the impact of the 2019-2020 megafires on Australian plant diversity	Aim To quantify the impact of the 2019-2020 megafires on Australian plant diversity by assessing burnt area across 26,062 species ranges and the effects of fire history on recovery potential. Further, to exemplify a strategic approach to prioritizing plant species affected by fire for recovery actions and conservation planning at a national scale. Location Australia. Methods We combine data on ge…	biodiversity assessment; bushfires; conservation biogeography; conservation planning; extreme events; fire ecology; megafires; plant conservation; plant diversity; rapid assessment	2021	Yes	No
354	Shen, YC; Cai, WJ; Prentice, IC; Harrison, SP	Community Abundance of Resprouting in Woody Plants Reflects Fire Return Time, Intensity, and Type	Plants in fire-prone ecosystems have evolved a variety of mechanisms to resist or adapt to fire. Post-fire resprouting is a key adaptation that promotes rapid ecosystem recovery and hence has a major impact on the terrestrial carbon cycle. However, our understanding of how the incidence of resprouting varies in different fire regimes is largely qualitative. The increasing availability of plant tr…	post-fire resprouting; fire regime; fire resilience; fire ecology; fire-related plant traits	2023	Yes	No
355	Barker, JW; Price, OF	Positive severity feedback between consecutive fires in dry eucalypt forests of southern Australia	Fire regimes have long-term effects on ecosystems which can be subtle, requiring study at a large spatial scale and temporal scale to fully appreciate. The way in which multiple fires interact to create a fire regime is poorly understood, and the relationship between the severities of consecutive fires has not been studied in Australia. By overlaying remotely sensed severity maps, our study inves…	disturbance; eucalypt forest; feedback effect; fire regime; fire severity	2018	Yes	No
356	Law, BS; Madani, G; Lloyd, A; Gonsalves, L; Hall, L; Sujaraj, A; Brassil, T; Turbill, C	Australia's 2019-20 mega-fires are associated with lower occupancy of a rainforest-dependent bat	Mega-fires in the Australian summer of 2019-20 resulted in the largest ever documented forest fire extent. These fires impacted many species, but individual responses remain poorly known, making assessments of their conservation status and ongoing threats uncertain. We assessed the influence of the 2019-20 mega-fires on habitat occupancy in the golden-tipped bat Phoniscus papuensis, a specialist …	golden-tipped bat; fire severity; pyrodiversity; climate change; fire ecology; occupancy; rainforest species; forest fires	2023	Yes	Yes	Mammals
357	Banerjee, S; Das, A; Rahman, M; Bhowal, S; Das, D; John, R	Grass fires and road structure influence plant invasions in a critical wildlife habitat in north-eastern India	One of the multiple threats to protected areas worldwide, invasive plant species have the potential to decrease biodiversity and ecosystem function. We studied changes in infestation by two widespread invasive plant species - Chromolaena odorata and Mikania micrantha - in India's Manas National Park, a critical conservation site for threatened flora and fauna. Based on field surveys in 2011 and 2…	biodiversity; Chromolaena odorata; invasive species; Manas National Park; Mikania micrantha; protected area; Terai	2023	Yes	No
358	Ne'eman, G; Fotheringham, CJ; Keeley, JE	Patch to landscape patterns in post fire recruitment of a serotinous conifer	Obligate seeding species are highly specialized to fire disturbance and many conifers such as cypress, which are adapted to high intensity stand-replacing fires, have canopy seed banks stored in serotinous cones. Resilience of these trees to fire disturbance is a function of disturbance frequency and one focus of this study was to determine the effect of patch age on postfire recruitment. A secon…	Cupressus sargentii; cypress; disturbance frequency; fire; landscape patterns; seedling recruitment	1999	Yes	No
359	Attorre, F; Govender, N; Hausmann, A; Farcomeni, A; Guillet, A; Scepi, E; Smit, IPJ; Vitale, M	Assessing the effect of management changes and environmental features on the spatio- temporal pattern of fire in an African Savanna Fire spatio-temporal pattern	Spatio-temporal variability of the fire regime in the Kruger National Park (KNP) has been analyzed for the 1957-2011 period. Generalized linear mixed models have been used to assess the variability of fire metrics, such as the burnt area, the fire frequency andintensity for the entire area as well as for the main environmental classification systems (geology, soil, vegetation) and fire management…	Adaptive management; Fire management system; Generalized linear mixed models; Fire frequency; Fire intensity; Fire policy; Kruger National Park	2015	Yes	No
360	Hoff, V; Rowell, E; Teske, C; Queen, L; Wallace, T	Assessing the Relationship between Forest Structure and Fire Severity on the North Rim of the Grand Canyon	While operational fire severity products inform fire management decisions in Grand Canyon National Park (GRCA), managers have expressed the need for better quantification of the consequences of severity, specifically forest structure. In this study we computed metrics related to the forest structure from airborne laser scanning (ALS) data and investigated the influence that fires that burned in t…	forest structure; fire severity; wildfire; LiDAR; fire management; Kaibab Plateau; Grand Canyon National Park	2019	Yes	No
361	Gosper, CR; Prober, SM; Yates, CJ	Multi-century changes in vegetation structure and fuel availability in fire-sensitive eucalypt woodlands	Understanding how communities change with time since fire is critical for identifying appropriate fire return intervals for biodiversity conservation. In infrequently-burnt communities, vegetation structure, habitat features and fuel availability can change over time-scales much longer than can be measured using contemporary remote-sensing approaches, creating challenges for conservation and fire…	Chronosequence; Ecological fire management; Fire interval; Succession; Mediterranean-type ecosystem; South-western Australia	2013	Yes	No
362	Durigan, G; Pilon, NAL; Abreu, RCR; Hoffmann, WA; Martins, M; Fiorillo, BF; Antunes, AZ; Carmignotto, AP; Maravalhas, JB; Vieira, J; Vasconcelos, HL	No Net Loss of Species Diversity After Prescribed Fires in the Brazilian Savanna	Although savannas are fire-adapted ecosystems, prescribing fire for biodiversity conservation remains controversial at least in some regions where savannas occur. Faced with uncertainty, many decision makers and even scientists are still reluctant to prescribe fire for conservation purposes in fire-prone ecosystems, invoking the precautionary principle. Knowledge gaps on the ideal fire regime, su…	cerrado; conservation; fauna; fire impact; fire management; plant functional groups; prescribed burn	2020	Yes	No
363	Knops, JMH	Fire does not alter vegetation in infertile prairie	The paradigm in prairie ecology is that fire is one of the key factors determining vegetation composition. Fire can impact grassland ecosystems in various ways, including changing plant species composition and inducing nitrogen loss. I found that 17 years of different burning frequencies in infertile grassland had only a minor impact on the vegetation composition and diversity. The only major imp…	fire; net primary productivity; nitrogen; old field; prairie; vegetation composition	2006	Yes	No
364	Cruz, O; García-Duro, J; Casal, M; Reyes, O	Role of serotiny on Pinus pinaster Aiton germination and its relation to mother plant age and fire severity	Serotiny degree may hypothetically depend on mother plant age and fire severity, and fire severity can strongly affect the regeneration of Pinus pinaster Aiton, which is an obligate seeder species with aerial seed banks stocked in cones showing a certain degree of serotiny. The main objective of this study was to evaluate the effect of serotiny and mother plant age on seed germination of P. pinas…	Fire Severity; Germination; Mother Plant Age; Pinus pinaster; Plantation Management; Serotiny	2019	Yes	No
365	Palm, EC; Suitor, MJ; Joly, K; Herriges, JD; Kelly, AP; Hervieux, D; Russell, KLM; Bentzen, TW; Larter, NC; Hebblewhite, M	Increasing fire frequency and severity will increase habitat loss for a boreal forest indicator species	Climate change will lead to more frequent and more severe fires in some areas of boreal forests, affecting the distribution and availability of late-successional forest communities. These forest communities help to protect globally significant carbon reserves beneath permafrost layers and provide habitat for many animal species, including forest-dwelling caribou. Many caribou populations are decl…	boreal forest; burn severity; caribou; climate change; fire; functional response; habitat; late-successional forest; resource selection	2022	Yes	Yes	Mammals
366	Yeates, GW; Lee, WG	Burning in a New Zealand snow-tussock grassland: Effects on vegetation and soil fauna	Soil conditions, vegetation features and soil fauna were recorded in montane tall tussock grassland dominated by narrow-leaved snow tussock Chionochloa rigida ssp. rigida up to 30 months after a spring fire. Burning reduced the stature of tussocks and the size and density of tillers in the first growing season. After two growing seasons, tussock canopy development and tiller size remained below t…	Chionochloa rigida ssp. rigida; fire; plant community structure; soil fauna; Paratylenchus; indicators; Tussock grassland	1997	Yes	No
367	Tonbul, H; Kavzoglu, T; Kaya, S	ASSESSMENT OF FIRE SEVERITY AND POST-FIRE REGENERATION BASED ON TOPOGRAPHICAL FEATURES USING MULTITEMPORAL LANDSAT IMAGERY: A CASE STUDY in MERSIN, TURKEY	Satellite based remote sensing technologies and Geographical Information Systems (GIS) present operable and cost-effective solutions for mapping fires and observing post-fire regeneration. Mersin-Glnar wildfire, which occurred in August 2008 in Turkey, selected as study site. The fire was devastating and continued 55 days. According to Turkish General Directorate of Forestry reports, it caused tw…	dNBR; Fire Severity; Landsat ETM; NDVI; SAVI; Vegetation Regeneration; Wildfire	2016	Yes	No
368	Carthey, AJR; Tims, A; Geedicke, I; Leishman, MR	Broad-scale patterns in smoke-responsive germination from the south-eastern Australian flora	QuestionsFire is a crucial component of many ecosystems. Plants whose seeds germinate in response to smoke may benefit from resource availability in the post-fire environment. Smoke can influence germination timing and success, as well as seedling vigour, resulting in burgeoning research interest in smoke-responsive germination. Research in this field has largely focused on four key Mediterranean…	fire; germination; Karrikinolide; seed; smoke; South eastern Australia	2018	Yes	No
369	Franco, MG; Mundo, IA; Veblen, TT	Burn severity in Araucaria araucana forests of northern Patagonia: tree mortality scales up to burn severity at plot scale, mediated by topography and climatic context	Climate change is forcing shifts in wildfire regimes, altering post-fire processes, and threatening the persistence of species and ecosystems. Key to assessing the potential for post-fire conversion to an alternate vegetation type is understanding drivers of burn severity, which in turn influence the material legacies that determine post-fire recovery. In Andean Patagonia, pyrophytic (fire promot…	Araucaria araucana; Burn severity; Fire; Patagonia; Argentina	2022	Yes	No
370	Barker, JW; Price, OF; Jenkins, ME	Patterns of flammability after a sequence of mixed-severity wildfire in dry eucalypt forests of southern Australia	Fire severity is the impact of a fire on the landscape, particularly the physical impact on vegetation. Previous studies have established that the severity of a fire can be influenced by the severity of previous fires. Many of these studies were conducted in mixed-conifer forests, while little is known of this process in temperate eucalypt forests. Barker and Price in their 2018 publication (Posi…	disturbance; feedback effect; fire regime; fire severity; sclerophyll forest	2021	Yes	No
371	Debieb, A; Kadik, L; Godron, M	EFFECTS OF FIRE ON PLANT BIODIVERSITY IN A CORK OAK FOREST IN THE BLIDEAN ATLAS (ALGERIA)	Cork oak stands are the forest formation most affected by fire in Algeria. The objective of this study was to evaluate the diversity and structure of the vegetation of a cork oak stand in a part of the Blidean Atlas before and after fire by sampling three transects: an unburned control transect and two other burnt transects at different dates. The application of the method of frequency analysis b…	forests fires; Quercus suber; spatial and local biodiversity; biodiversity indices; vertical stratification	2022	Yes	No
372	Kerns, BK; Day, MA	Long-term frequent fire and cattle grazing alter dry forest understory vegetation	Understanding fire and large herbivore interactions in interior western forests is critical, owing to the extensive and widespread co-occurrence of these two disturbance types and multiple present and future implications for forest resilience, conservation and restoration. However, manipulative studies focused on interactions and outcomes associated with these two disturbances are rare in foreste…	cattle grazing; disturbance interactions; functional traits; Pinus ponderosa; planned fire; plant community; ponderosa pine; post-fire; prescribed fire; restoration; vegetation	2024	Yes	No
373	Duffy, PA; Epting, J; Graham, JM; Rupp, TS; McGuire, AD	Analysis of Alaskan burn severity patterns using remotely sensed data	Wildland fire is the dominant large-scale disturbance mechanism in the Alaskan boreal forest, and it strongly influences forest structure and function. In this research, patterns of burn severity in the Alaskan boreal forest are characterised using 24 fires. First, the relationship between burn severity and area burned is quantified using a linear regression. Second, the spatial correlation of bu…	Alaska fire; fire variograms; normalised burn ratio; spatial ANOVA	2007	Yes	No
374	Pourreza, M; Hosseini, SM; Sinegani, AAS; Matinizadeh, M; Alavai, SJ	Herbaceous species diversity in relation to fire severity in Zagros oak forests, Iran	Zagros forests are mainly covered by Quercus brantii L. coppices and oak sprout clumps occupy the forest area like patches. We investigated post-fire herbaceous diversity in the first growing season after fire. For this purpose neighboring burned and unburned areas were selected with the same plant species and ecological conditions. The data were collected from areas subjected to different fire s…	biodiversity; fire severity; Oak sprout clump; Zagros forests; microsite	2014	Yes	Yes	Plants
375	Fisher, R; Bobanuba, WE; Rawambaku, A; Hill, GJE; Russell-Smith, J	Remote sensing of fire regimes in semi-arid Nusa Tenggara Timur, eastern Indonesia: current patterns, future prospects	Substantial areas of eastern Indonesia are semi-arid (with a pronounced dry season extending from April to November) with extensive areas of uncultivated vegetation dominated by savanna grasslands and woodlands. These are highly fire-prone, despite high population densities reliant on intensive subsistence agriculture and an official national fire policy that prohibits all burning. To date, no re…	extent; fire mapping; frequency; livelihoods; management; patch size; policy; savanna; seasonality	2006	Yes	No
376	Ferreira, BHD; Oliveira, MD; Arrua, BA; Nacagava, VAF; Fernandes, RAM; Pereira, ADM; Santos, AD; Costa, A; Rocha, M; Xavier, S; Ferraz, RA; Pott, A; Junior, GAD; Ribeiro, DB; Garcia, LC	Flooding and fire frequency promotes beta diversity in tree and non-tree species in tropical wetlands	The interaction between high fire frequency and long flooding seasons maintains open vegetation in floodplains, while low fire frequency and no flooding can lead to forest development. In the Kadiweu Indigenous Territory (IT), in the ecotone between the Cerrado and the Pantanal biomes in Brazil, the diversified spatio-temporal patterns of fire activity affect the diversity of floral functional tr…	Indigenous fire management; Landscape ecology; Pantanal wetlands; Patch burning mosaic	2024	Yes	No
377	Broncano, MJ; Retana, J	Topography and forest composition affecting the variability in fire severity and post-fire regeneration occurring after a large fire in the Mediterranean basin	This study relates the spatial variability in tree regeneration generated by fire with topography and pre-fire vegetation composition, and analyses how the pattern of fire severities determines post-fire regeneration of the dominant tree species (Pinus halepensis and Quercus ilex) in a large fire that occurred in north-eastern Spain in summer 1994. At the fire level, the proportion of the differe…	mortality; resprouting; post-fire regeneration; Pinus halepensis; Quercus ilex	2004	Yes	Yes	Plants
378	McKenna, P; Phinn, S; Erskine, PD	Fire Severity and Vegetation Recovery on Mine Site Rehabilitation Using WorldView-3 Imagery	As open-cut coal mines progress towards closure, mining companies have an obligation to provide certainty to stakeholders that their rehabilitated landscapes have the capacity to withstand future disturbance impacts such as fire and drought. This paper describes the assessment of fire severity and recovery using WorldView-3 spectral indices following an experimental fire in a 19- to 21-year old c…	pasture; fire exclusion; satellite; reclamation; resilience; mine relinquishment; Australia; remote sensing	2018	Yes	No
379	Durigan, G	Zero -fire: Not possible nor desirable in the Cerrado of Brazil	Fire has been a natural force modulating the vegetation of the Brazilian Cerrado since long before the first humans arrived in this region about 12 thousand years BP. Cerrado plants are, therefore, adapted to fire and some of them depend on fire to maintain their reproduction and survival. However, after the use of fire as a tool to destroy vast extents of forests in the last centuries, Brazilian…	Savanna; Cerrado conservation; Wildfire; Fire management; Fire suppression; Prescribed burns; Biodiversity	2020	Yes	No
380	Giorgis, MA; Zeballos, SR; Carbone, L; Zimmermann, H; von Wehrden, H; Aguilar, R; Ferreras, AE; Tecco, PA; Kowaljow, E; Barri, F; Gurvich, DE; Villagra, P; Jaureguiberry, P	A review of fire effects across South American ecosystems: the role of climate and time since fire	Background Fire is an important driver of ecosystem dynamics worldwide. However, knowledge on broad-scale patterns of ecosystem and organism responses to fires is still scarce. Through a systematic quantitative review of available studies across South America, we assessed fire effects on biodiversity and abundance of different organisms (i.e., plants, fungi, invertebrates, and vertebrates), plant…	abundance; biodiversity; biomass; climate; effect size; fire impact; fire response; fitness; meta-analysis; soil properties	2021	Yes	No
381	Chu, T; Guo, XL; Takeda, K	Remote sensing approach to detect post-fire vegetation regrowth in Siberian boreal larch forest	Remote sensing with time series data offers considerable potential in the trajectory of post forest fire dynamics beyond the current monitoring of structural attributes that are displayed in the post-fire area. Many studies have addressed this topic by using time series remote sensing indices; however, this approach has sometimes been demonstrated as an unrealistic and biased representation of th…	Trajectory; Post-fire forest regeneration; Burn severity; Larch forest; Remote sensing	2016	Yes	No
382	Thompson, JR; Spies, TA	Vegetation and weather explain variation in crown damage within a large mixed-severity wildfire	The 2002 Biscuit Fire burned through more than 200,000 ha of mixed-conifer/evergreen hardwood forests in southwestern Oregon and northwestern California. The size of the fire and the diversity of conditions through which it burned provided an opportunity to analyze relationships between crown damage and vegetation type, recent fire history, geology, topography, and regional weather conditions on …	Biscuit Fire; Fire severity; Random forest analysis; Mixed-conifer and evergreen hardwood forest; Ultramafic; Reburn	2009	Yes	No
383	Menges, ES; Main, KN; Pickert, RL; Ewing, K	Evaluating a Fire Management Plan for Fire Regime Goals in a Florida Landscape	Fire management plans (FMP) are complex documents that receive little evaluation of whether their objectives are met. We evaluate the Archbold Biological Station (ABS) FMP for goals related to the fire regime (area burned, seasonality, severity, and fire return intervals). The goals include increasing the area burned with prescribed fires, burning more areas during the May-September natural (ligh…	fire return interval; fire severity; Florida scrub; geographic information system; prescribed burning	2017	Yes	No
384	Carbone, LM; Aguilar, R	Fire frequency effects on soil and pollinators: what shapes sexual plant reproduction?	Increased fire frequency can significantly erode both soil properties and plant-pollinator interactions affecting plant reproductive success but they have seldom been assessed simultaneously. Here, we evaluate soil properties, pollinator assemblage and the reproductive success of two native Fabaceae herbs, Desmodium uncinatum and Rhynchosia edulis, growing in unburned, low and high fire frequency…	Chaco Serrano; Fire regime; Fruit set; Plant-pollinator interaction; Soil resources	2017	Yes	No
385	Sritharan, MS; Bowd, EJ; Scheele, B; Blanchard, W; Foster, CN; Lindenmayer, DB	Rare plant species occurrence patterns are associated not with soil properties, but with frequent fire in a southeast Australian dry sclerophyll forest	QuestionSoil properties can play a crucial role in influencing the abundance and distribution of plant species. Fire regimes can also have substantial impacts on plant community composition. However, few studies have examined the effects of both fire regimes and soil properties on the occurrence of rare plant species. Here, we asked if rare species have specific soil and fire regime associations …	fire regimes; habitat preferences; plant rarity; soil properties	2023	Yes	No
386	Brockett, BH; Biggs, HC; van Wilgen, BW	A patch mosaic burning system for conservation areas in southern African savannas	Fire-prone savanna ecosystems in southern African conservation areas are managed by prescribed burning in order to conserve biodiversity. A prescribed burning system designed to maximise the benefits of a diverse fire regime in savanna conservation areas is described. The area burnt per year is a function of the grass fuel load, and the number of fires per year is a function of the percentage are…	biodiversity; fire; Kruger National Park; management; mosaic; Pilanesberg National Park; South Africa; spatial heterogeneity	2001	Yes	No
387	Estes, BL; Knapp, EE; Skinner, CN; Miller, JD; Preisler, HK	Factors influencing fire severity under moderate burning conditions in the Klamath Mountains, northern California, USA	Topography, weather, and fuels are known factors driving fire behavior, but the degree to which each contributes to the spatial pattern of fire severity under different conditions remains poorly understood. The variability in severity within the boundaries of the 2006 wildfires that burned in the Klamath Mountains, northern California, along with data on burn conditions and new analytical tools, …	fire severity; Klamath Mountains; temperature inversions; topography; weather	2017	Yes	No
388	van Wilgen, BW; Forsyth, GG; de Klerk, H; Das, S; Khuluse, S; Schmitz, P	Fire management in Mediterranean-climate shrublands: a case study from the Cape fynbos, South Africa	P>1. Fire is an important process in Mediterranean-ecosystem shrublands, and prescribed burning is often used to manage these ecosystems. Analyses of past fire regimes are required to interpret biotic responses to fire, as well as to assess the degree to which management interventions have been able to influence the fire regime. 2. We used a spatial data base of fires within 10 protected areas co…	biodiversity conservation; fire frequency; fire season; invasive alien plants; pines; prescribed burning	2010	Yes	No
389	Kodandapani, N; Cochrane, MA; Sukumar, R	Conservation threat of increasing fire frequencies in the Western Ghats, India	The acceleration of processes such as forest fragmentation and forest fires in landscapes under intense human pressures makes it imperative to quantify and understand the effects of these processes oil the conservation of biodiversity in these landscapes. We combined information from remote-sensing, imagery and ground maps of all fires in the Mudumalai Wildlife Sanctuary (MWLS) in the Western Gha…	fire frequency; fire-return interval; forest fires; Western Ghats	2004	Yes	No
390	González, TM; González-Trujillo, JD; Muñoz, A; Armenteras, D	Effects of fire history on animal communities: a systematic review	Fire is a natural agent with a paramount role in ecosystem functioning and biodiversity maintenance. Still, it can also act as a negative force against many ecosystems. Despite some knowledge of the interactions of fire and vegetation, there is no clear understanding of how different components of fire regimes (i.e., severity, history, or frequency) influence known patterns of animal communities.…	Amphibians; Arthropods; Birds; Fire regime components; Mammals; Reptiles	2022	Yes	No
391	Trang, PT; Andrew, ME; Enright, NJ	Burn severity and proximity to undisturbed forest drive post-fire recovery in the tropical montane forests of northern Vietnam	BackgroundIn recent decades, fire has increasingly occurred in the tropical montane rainforests of northern Vietnam. However, there are few studies of the effects of fire on forest composition and recovery in this region, and understanding these effects is critical for effective forest fire management and conservation. Forest plant species richness, structure (density, basal area), and compositio…	Burn severity; Distance; Time since fire; Species richness; Unburned forest; Short interval fire	2023	Yes	Yes	Plants
392	Ferreira, PMA; Ely, CV; Beal-Neves, M	Different post-fire stages encompass different plant community compositions in fire-prone grasslands from Southern Brazil	Fire is among the major forces shaping patterns in nature. Although sometimes it is only acknowledged for its destructive power, it was one of the evolutionary drivers that produced present-day species and biome distributions, being inextricably linked to fire-prone ecosystems such as grasslands. Knowing how fire influences grassland biodiversity is therefore fundamental to conserve it. Here we a…	Disturbance; Diversity; Pampa; Plant life forms; Functional ecology; Pyrodiversity	2021	Yes	Yes	Plants
393	Hoecker, TJ; Turner, MG	Combined effects of climate and fire-driven vegetation change constrain the distributions of forest vertebrates during the 21st century	Aim Biodiversity conservation relies in part on enduring habitat in protected areas. In fire-prone ecosystems, shifts in species' ranges will result both from changes in climate and fire-catalysed vegetation change, which could lead to niche contraction and undermine protected-area efficacy. We explored these dynamics for three forest species with varied niches representative of other taxa and di…	biodiversity; climate change; fire; protected areas; species distribution models	2022	Yes	No
394	Fisher, R; Vigilante, T; Yates, C; Russell-Smith, J	Patterns of landscape fire and predicted vegetation response in the North Kimberley region of Western Australia	The paper reports on the development of a decadal fire history, 1990 - 1999, derived from Landsat imagery, and associated assessment of landscape-scale patterns, in a remote, sparsely human-populated region of the high rainfall zone of monsoonal north-western Australia. The assembled fire history confirms observations, derived from coarser-scale imagery, that substantial areas of the North Kimber…	fire history; Landsat; savanna	2003	Yes	No
395	Lesmeister, DB; Sovern, SG; Davis, RJ; Bell, DM; Gregory, MJ; Vogeler, JC	Mixed-severity wildfire and habitat of an old-forest obligate	The frequency, extent, and severity of wildfire strongly influence the structure and function of ecosystems. Mixed-severity fire regimes are the most complex and least understood fire regimes, and variability of fire severity can occur at fine spatial and temporal scales, depending on previous disturbance history, topography, fuel continuity, vegetation type, and weather. During high fire weather…	forest structure; habitat; lidar; mixed-severity fire regime; northern spotted owl; old forest; pre-fire vegetation condition; Strix occidentalis caurina	2019	Yes	Yes	Birds
396	Meunier, J; Holoubek, NS; Johnson, Y; Kuhman, T; Strobel, B	Effects of fire seasonality and intensity on resprouting woody plants in prairie-forest communities	Woody plant expansion is one of the greatest contemporary threats to fire-dependent ecosystems. Reducing woody plant prevalence is often a primary objective of prescribed burns, yet little attention has been given to understanding the efficacy of burning to reduce their abundance. Fire intensity characteristics and plant phenology/physiology, which are sometimes presented as competing hypotheses,…	brush encroachment; fire effects; grasslands; Midwest; prescribed burn; top-kill; Wisconsin	2021	Yes	No
397	Tessler, N; Sapir, Y; Wittenberg, L; Greenbaum, N	RECOVERY OF MEDITERRANEAN VEGETATION AFTER RECURRENT FOREST FIRES: INSIGHT FROM THE 2010 FOREST FIRE ON MOUNT CARMEL, ISRAEL	The December 2010 forest fire on Mount Carmel - the largest recorded in Israel - burned about 2500 ha of Mediterranean forest. We documented the immediate and short-term changes of the vegetation following this fire. Relative vegetation cover and plant species richness were sampled in five sites in spring 2009 and 2010, prior to the fire, and were re-sampled in 2011 and 2012. The number of recurr…	Mediterranean maquis; Mount Carmel; recurrent forest fires; short-term changes; vegetation cover	2016	Yes	No
398	Zheng, Z; Zeng, YN; Li, SN; Huang, W	Mapping Burn Severity of Forest Fires in Small Sample Size Scenarios	Mapping burn severity of forest fires can contribute significantly to understanding, quantifying and monitoring of forest fire severity and its impacts on ecosystems. In recent years, several remote sensing-based methods for mapping burn severity have been reported in the literature, of which the implementations are mainly dependent on several field plots. Therefore, it is a challenge to develop …	burn severity mapping; support vector regression; small sample size; Landsat data	2018	Yes	No
399	EL Khayati, M; Chergui, B; Taheri, A; Fahd, S; Santos, X	Differential response to fire in ground vs. vegetation arthropod communities	During the 20st century, the Mediterranean landscape has been transformed by the appearance of pine plantations of considerable economic value. However, these plantations are highly flammable and, together with other factors (rural depopulation and climate change), they have altered the natural fire regime to an anthropogenic one where fires are now more frequent, larger, and more intense. The ab…	Soil arthropods; Vegetation arthropods; Fire; Pine plantations; Mediterranean Basin	2023	Yes	No
400	Archer, ML; Letnic, M; Murray, BR; Webb, JK	After the Megafires: Effects of Fire Severity on Reptile Species Richness and Occupancy in South-Eastern Australia	The Australian megafires of 2019-2020 were considered catastrophic for flora and fauna, yet little is known about their impacts on reptiles. We investigated the impacts of the 2019-2020 megafires on reptiles in Morton National Park, New South Wales, in eastern Australia. To understand how fire severity affects reptile species richness and occupancy, we surveyed 28 replicate plots across unburnt a…	megafire; high severity; community structure; thermal regimes	2024	Yes	Yes	Reptiles/Amphibians
401	García-Llamas, P; Suárez-Seoane, S; Taboada, A; Fernández-Manso, A; Quintano, C; Fernández-Garía, V; Fernández-Guisuraga, JM; Marcos, E; Calvo, L	Environmental drivers of fire severity in extreme fire events that affect Mediterranean pine forest ecosystems	The increasing occurrence of large and severe fires in Mediterranean forest ecosystems produces major ecological and socio-economic damage. In this study, we aim to identify the main environmental factors driving fire severity in extreme fire events in Pinus fire prone ecosystems, providing management recommendations for reducing fire effects. The study case was a megafire (11,891 ha) that occurr…	LiDAR; Vegetation structure; Physical properties; Fire history; Weather conditions; Landsat; CBI	2019	Yes	No
402	Prior, LD; Murphy, BP; Williamson, GJ; Cochrane, MA; Jolly, WM; Bowman, DMJS	Does inherent flammability of grass and litter fuels contribute to continental patterns of landscape fire activity?	AimsTo (1) identify the trade-offs among flammability attributes within grass and litter fuel types; (2) determine how flammability attributes of grass and litter fuels vary across macro-ecological gradients; and (3) test our hypothesis that inherent flammability attributes of grass and litter fuels scale to satellite-derived proxies for fire frequency and intensity. LocationContinent of Australi…	Australia; biogeographical patterns; fire frequency; fire intensity; fire radiative power; grass fuels; litter fuels; MODIS active fire detections; pyrogeography	2017	Yes	No
403	Tsafrir, A; Osem, Y; Shemesh, H; Carmel, Y; Soref, C; Ovadia, O	Fire season modifies the perennial plant community composition through a differential effect on obligate seeders in eastern Mediterranean woodlands	Aim Plant species regenerate after fire either through vegetative growth (i.e., obligate resprouters) or seed germination (i.e., obligate seeders), with some species adopting both strategies (i.e., facultative seeders). Fire season can have important consequences for the relative abundance of plant species adopting these regeneration strategies. The present study aimed to test for differential ef…	community composition; facultative seeders; fire disturbance; obligate resprouters; obligate seeders; plant life form; plant regeneration strategy	2019	Yes	No
404	Crandall, RM; Chew, YM; Fill, JM; Kreye, JK; Varner, JM; Kobziar, LN	Pine trees structure plant biodiversity patterns in savannas	Overstory trees serve multiple functions in grassy savannas. Past research has shown that understory species can vary along gradients of canopy cover and basal area in savannas. This variation is frequently associated with light availability but could also be related to other mechanisms, such as heterogeneity in soil and litter depth and fire intensity. Several savanna studies have found differen…	canopy cover; flatwoods (mesic); longleaf pine (Pinus palustris); prescribed fire; sandhills (xeric); spatial; species richness; turnover	2024	Yes	No
405	Lu, PL; DeLay, JK	Vegetation and fire in lowland dry forest at Wa'ahila Ridge on O'ahu, Hawai'i	Long-term ecological studies are critical for providing key insights in ecology, environmental change, natural resource management and biodiversity conservation. However, island fire ecology is poorly understood. No previous studies are available that analyze vegetative changes in burned and unburned dry forest remnants on Wa'ahila Ridge, Hawai'i. This study investigates vegetation succession fro…	Fire ecology; island ecology; O'ahu; restoration; vegetation ecology	2016	Yes	No
406	Halofsky, JE; Peterson, DL; Harvey, BJ	Changing wildfire, changing forests: the effects of climate change on fire regimes and vegetation in the Pacific Northwest, USA	Background Wildfires in the Pacific Northwest (Washington, Oregon, Idaho, and western Montana, USA) have been immense in recent years, capturing the attention of resource managers, fire scientists, and the general public. This paper synthesizes understanding of the potential effects of changing climate and fire regimes on Pacific Northwest forests, including effects on disturbance and stress inte…	adaptation; climate change; disturbance regimes; drought; fire regime; Pacific Northwest; regeneration; vegetation	2020	Yes	No
407	Gibson, R; Danaher, T; Hehir, W; Collins, L	A remote sensing approach to mapping fire severity in south-eastern Australia using sentinel 2 and random forest	Accurate and consistent broad-scale mapping of fire severity is an important resource for fire management as well as fire-related ecological and climate change research. Remote sensing and machine learning approaches present an opportunity to enhance accuracy and efficiency of current practices. Quantitative biophysical models of photosynthetic, non-photosynthetic and bare cover fractions have no…	Fire severity; Sentinel 2; Aerial photograph interpretation; Random forest; Machine learning; Fractional cover; Normalised burn ratio; Supervised classification; Canopy density; Topographic complexity; Regional scale; Australia	2020	Yes	No
408	Pino, J; Arnan, X; Rodrigo, A; Retana, J	Post-fire invasion and subsequent extinction of Conyza spp. in Mediterranean forests is mostly explained by local factors	This work explored the invasion patterns of Conyza species in Mediterranean pine forests after fire and identified their main correlates through a temporal study approach. We hypothesised that wildfires might favour Conyza spp. invasion in these forests, but only transiently and depending on fire regime. We recorded Conyza spp. invasion and subsequent extinction in plots from species' occurrence …	alien plants; biotic resistance; fire severity; vegetation cover; vegetation resilience; wildfires	2013	Yes	No
409	Frost, GV; Loehman, RA; Saperstein, LB; Macander, MJ; Nelson, PR; Paradis, DP; Natali, SM	Multi-decadal patterns of vegetation succession after tundra fire on the Yukon-Kuskokwim Delta, Alaska	Alaska's Yukon-Kuskokwim Delta (YKD) is one of the warmest parts of the Arctic tundra biome and tundra fires are common in its upland areas. Here, we combine field measurements, Landsat observations, and quantitative cover maps for tundra plant functional types (PFTs) to characterize multi-decadal succession and landscape change after fire in lichen-dominated upland tundra of the YKD, where exten…	wildfire; Arctic tundra; vegetation succession; disturbance; permafrost; plant functional types; Yukon-Kuskokwim Delta	2020	Yes	No
410	López-Poma, R; Orr, BJ; Bautista, S	Successional stage after land abandonment modulates fire severity and post-fire recovery in a Mediterranean mountain landscape	This study analyses the effect of successional stage after farmland terrace abandonment on post-fire plant recovery in a Mediterranean landscape. Specific objectives of the study were to (1) compare fuel characteristics and fire severity in three successional stages after farmland abandonment - dry grassland, dense shrubland and pine stands; (2) analyse the effect of pre-fire successional stage a…	abandoned terraces ecosystem vulnerability; Brachypodium retusum; Pinus halepensis; post-fire regeneration; resprouter; seeder; Ulex parviflorus	2014	Yes	No
411	Haas, O; Prentice, IC; Harrison, SP	Global environmental controls on wildfire burnt area, size, and intensity	Fire is an important influence on the global patterns of vegetation structure and composition. Wildfire is included as a distinct process in many dynamic global vegetation models but limited current understanding of fire regimes restricts these models' ability to reproduce more than the broadest geographic patterns. Here we present a statistical analysis of the global controls of remotely sensed …	fire regimes; fuel loads; fire spread; landscape fragmentation; generalized linear model; vegetation models	2022	Yes	No
412	Parks, SA; Holsinger, LM; Koontz, MJ; Collins, L; Whitman, E; Parisien, MA; Loehman, RA; Barnes, JL; Bourdon, JF; Boucher, J; Boucher, Y; Caprio, AC; Collingwood, A; Hall, RJ; Park, J; Saperstein, LB; Smetanka, C; Smith, RJ; Soverel, N	Giving Ecological Meaning to Satellite-Derived Fire Severity Metrics across North American Forests	Satellite-derived spectral indices such as the relativized burn ratio (RBR) allow fire severity maps to be produced in a relatively straightforward manner across multiple fires and broad spatial extents. These indices often have strong relationships with field-based measurements of fire severity, thereby justifying their widespread use in management and science. However, satellite-derived spectra…	burn severity; CBI; composite burn index; fire effects; fire severity; Google Earth Engine; Random Forest	2019	Yes	No
413	Selvi, F; Campetella, G; Canullo, R; Chelli, S; Domina, G; Farris, E; Gasperini, C; Rosati, L; Wellstein, C; Carrari, E	The Italian endemic forest plants: an annotated inventory and synthesis of knowledge	Background and aims - Forests are among the most threatened ecosystems worldwide, and endemic plants are often a vulnerable component of the flora of a given territory. So far, however, understory forest endemics of southern Europe have received little attention and are poorly known for several aspects. Material and methods - We developed the first list of native vascular plants that are restrict…	endemic plants; forest biodiversity; Italian flora; Mediterranean; understorey vegetation	2023	Yes	No
414	Pekin, BK; Wittkuhn, RS; Boer, MM; Macfarlane, C; Grierson, PF	Response of plant species and life form diversity to variable fire histories and biomass in the jarrah forest of south-west Australia	Frequent fires reduce the abundance of woody plant species and favour herbaceous species. Plant species richness also tends to increase with decreasing vegetation biomass and cover due to reduced competition for light. We assessed the influence of variable fire histories and site biomass on the following diversity measures: woody and herbaceous species richness, overall species richness and evenn…	Eucalyptus marginata; fire frequency; functional diversity; plant life form; prescribed burning	2012	Yes	No
415	Rainsford, FW; Kelly, LT; Leonard, SWJ; Bennett, AF	Fire and functional traits: Using functional groups of birds and plants to guide management in a fire-prone, heathy woodland ecosystem	Aim: Many dry forests and woodlands worldwide are fire-prone and support bird and plant communities shaped by fire. Changes in fire regimes, including the time between fires, have important implications for population trajectories. We studied the responses of bird and plant communities of heathy woodlands to time since the last fire, a key measure underpinning fire management, to evaluate whether…	birds; fire interval; fire management; functional traits; habitat; plants; post-fire succession; time since fire	2022	Yes	Yes	Multi
416	Furlaud, JM; Prior, LD; Williamson, GJ; Bowman, DMJS	Bioclimatic drivers of fire severity across the Australian geographical range of giant Eucalyptus forests	1. The relationships between productivity, fire frequency and fire severity shape the distribution of plant communities globally. Dry forests are expected to burn frequently and wet forests to burn infrequently. However, the effect of productivity on intensity and severity of wildfire is less consistent and poorly understood. One productive ecosystem where this is especially true is the Australia…	biogeography; climate change; ecological disturbance; fire ecology; fire severity; macroecology; mixed-severity fires; tall wet Eucalyptus forests	2021	Yes	No
417	Trabaud, L; Galtie, JF	Effects of fire frequency on plant communities and landscape pattern in the Massif des Aspres (southern France)	Fire frequency can affect pattern and diversity in plant communities and landscapes. We had the opportunity to study changes due to recurring wildfires on the same sites over a period of 50 years in the ''Massif des Aspres'' (southern France). The study was carried out in areas occupied by Quercus suber and Q. ilex series. A comparison of historical and cartographical documents (vegetation maps c…	fire; landscape diversity; Aspres; southern France; Quercus ilex; Quercus suber	1996	Yes	No
418	Tortorelli, CM; Kim, JB; Vaillant, NM; Riley, K; Dye, A; Nietupski, TC; Vogler, KC; Lemons, R; Day, M; Krawchuk, MA; Kerns, BK	Feeding the fire: Annual grass invasion facilitates modeled fire spread across Inland Northwest forest-mosaic landscapes	Invasive annual grasses are a growing global concern because they facilitate larger and more frequent fires in historically fuel-limited ecosystems. Forests of the western United States have remained relatively resistant to invasion by annual grasses and their subsequent impacts. However, where forests are adjacent to invaded areas, increased fire spread across ecotones could alter fire behavior …	FSim; fuels; grass-fire cycle; ventenata; wildfire; wildfire modeling	2023	Yes	No
419	Kukavskaya, EA; Ivanova, GA; Conard, SG; McRae, DJ; Ivanov, VA	Biomass dynamics of central Siberian Scots pine forests following surface fires of varying severity	In 2000-2002 nine 4-ha prescribed fires of various severities were conducted on experimental plots in mature Scots pine forest in the central Siberian taiga, Russia. Total above-ground living biomass decreased after low- and moderate-severity fires by 10 and 15%, whereas high-severity fire reduced living above-ground biomass by 83%. We monitored changes in fuel structure and biomass for 6-8 years…	biomass accumulation; boreal forest; fire severity; fuels; Pinus sylvestris	2014	Yes	No
420	Docherty, TDS; Hethcoat, MG; MacTavish, LM; MacTavish, D; Dell, S; Stephens, PA; Willis, SG	Burning savanna for avian species richness and functional diversity	Prescribed fire is used throughout fire-prone landscapes to conserve biodiversity. Current best practice in managing savanna systems advocates methods based on the assumption that increased fire-mediated landscape heterogeneity (pyrodiversity) will promote biodiversity. However, considerable knowledge gaps remain in our understanding of how savanna wildlife responds to the composition and configu…	avian conservation; fire management; functional diversity; heterogeneity; pyrodiversity; savanna	2020	Yes	Yes	Birds
421	Hillman, S; Hally, B; Wallace, L; Turner, D; Lucieer, A; Reinke, K; Jones, S	High-Resolution Estimates of Fire Severity-An Evaluation of UAS Image and LiDAR Mapping Approaches on a Sedgeland Forest Boundary in Tasmania, Australia	With an increase in the frequency and severity of wildfires across the globe and resultant changes to long-established fire regimes, the mapping of fire severity is a vital part of monitoring ecosystem resilience and recovery. The emergence of unoccupied aircraft systems (UAS) and compact sensors (RGB and LiDAR) provide new opportunities to map fire severity. This paper conducts a comparison of m…	photogrammetry; UAS; LiDAR; 3D remote sensing; vegetation; RPAS; drone; structure; fuel structure; fire severity	2021	Yes	No
422	Andersen, AN; Woinarski, JCZ; Parr, CL	Savanna burning for biodiversity: Fire management for faunal conservation in Australian tropical savannas	Tropical savannas are the world's most fire-prone biome, and savanna biotas are generally well adapted to frequent fire. However, in northern Australia there are concerns that recent increases in the frequency and extent of high-intensity fires are causing substantial declines in regional biodiversity values. In this paper we use two well-studied and contrasting faunal groups, ants and small mamm…	ant; fire regime; fire resilience; frequent fire; small mammal	2012	Yes	No
423	Franklin, MJM; Major, RE; Bedward, M; Price, OF; Bradstock, RA	Forest avifauna exhibit enduring responses to historical high-severity wildfires	Forest fire size, frequency and severity are increasing worldwide, with corresponding reductions in long-unburnt habitat and greater modification of forest structure over wider areas. Understanding the implications for animals is imperative in optimizing management for species persistence and overall biodiversity. We investigated how avian responses to historical high-severity fire differ in fore…	Acoustic survey; Bayesian inference; Fire severity; Forest birds; Latent variable model; Time since fire	2022	Yes	Yes	Birds
424	Haslem, A; Radford, JQ; Bennett, AF; Watson, SJ; Chick, MP; Huang, J; Berry, LE; Clarke, MF	Measuring the ecological outcomes of fire: metrics to guide fire management	BackgroundChanges to fire regimes threaten biodiversity worldwide and emphasize the need to understand the ecological consequences of fire management. For fire management to effectively protect biodiversity, it is essential to have ecologicallyrelevant metrics to plan and evaluate management interventions. Here, we describe a suite of metrics to guide fire management for enhanced biodiversity out…	Biodiversity; Environmental management; Indicators; Fire regime; Monitoring; Patch mosaic burning; Planned burning; Prescribed fire; Ecological resilience; Wildfire	2024	Yes	Yes	Non-specific
425	Gargominy, O; Bouchet, P; Pascal, M; Jaffre, T; Tourneur, JC	Consequences for biodiversity of plant and animal species introductions in New Caledonia	In close connection with Melanesian and, later, European settlement in New Caledonia, exotic species of plants and animals were initially voluntarily introduced to fulfil practical and economic purposes. In the last decades however, the introduction of alien species has primarily been driven by leisure activities and hobbies. Eighty-three per cent of all vertebrates introduced since 1950, in part…	introductions; invasive species; island biota; biodiversity conservation; New Caledonia	1996	Yes	No
426	Stone, ZL; Maron, M; Tasker, E	Reduced fire frequency over three decades hastens loss of the grassy forest habitat of an endangered songbird	Fire plays an important role in maintaining grassy forests, and reduced fire frequency has been linked to encroachment of woody plants into grassy forests and woodlands globally. In Australia a range of threatened animals, including the northern population of the endangered eastern bristlebird (Dasyornis brachypterus), are dependent on grassy forests. We examined this issue by collating three dec…	Ecological burning; Shrub encroachment; Eastern bristlebird; Fire regimes; Rainforest; Ecotone	2022	Yes	No
427	Rodrigo, A; Sarda-Palomera, F; Bosch, J; Retana, J	Changes of dominant ground beetles in black pine forests with fire severity and successional age	This study analyzes the effect of fire on the composition and abundance of ground beetles in Pinus nigra forests. We used pitfall traps to sample beetles in burned P.nigra forests in Catalonia (Spain). Since fire dramatically alters forest structure and composition and beetles follow vegetation changes, we expected drastic changes in beetle composition and abundance immediately after fire. Becaus…	coleoptera; fire intensity; Mediterranean; Pinus nigra; post-fire recovery	2008	Yes	Yes	Invertebrates
428	Reidy, JL; Thompson, FR; Schwope, C; Rowin, S; Mueller, JM	Effects of prescribed fire on fuels, vegetation, and Golden-cheeked Warbler (Setophaga chrysoparia) demographics in Texas juniper-oak woodlands	The Golden-cheeked Warbler (Setophaga chrysoparia) is an endangered songbird that breeds in mature juniper-oak woodlands restricted to Central Texas. This habitat is increasingly susceptible to crown fire due to climate change, land use change, and fire suppression. Prescribed fire is a potential tool to reduce the risk of crown fire and may be a management tool to enhance juniper-oak woodlands f…	Ashe juniper; BACI design; Demography; Density; Fire severity; Oaks; Return rates	2016	Yes	No
429	Meller, P; Frazao, R; Lages, F; Jürgens, N; Finckh, M	Tipping the scales: How fire controls the balance among functional groups in Angolan grasslands	Fire plays an important role in the ecology of tropical grasslands globally. However, detailed studies comparing the response of plant functional groups to fire seasonality, and thus phenological timing, are scarce from humid Afrotropical grasslands. Such information, however, is crucial for understanding what keeps the grasslands open and for enabling evidence-based management, and conservation.…	fire ecology; frost in the tropics; geoxyles; plant diversity; pyrodiversity	2022	Yes	No
430	Ouyang, Z; Wang, SY; Du, NS	Simulation Study of an Abstract Forest Ecosystem with Multi-Species under Lightning-Caused Fires	There is a complex interaction between lightning-caused fire behavior and the flora and fauna of the forest, which involves the influence of a large number of ecological factors. However, more comprehensive simulation studies under multi-system interactions between lightning ignition, forest fire spread, and animal behavior are not well developed. In this paper, we propose a forest ecosystem mode…	agent-based model; lightning-caused fire; multi-species; biodiversity of forest ecosystems	2023	Yes	No
431	Ponomarev, EI; Zabrodin, AN; Shvetsov, EG; Ponomareva, TV	Wildfire Intensity and Fire Emissions in Siberia	An analysis of fire characteristics in the boreal forests of Siberia (50-75 degrees N, 60-140 degrees E) was performed for the period 2002-2022. We found a positive trend in the proportion of high-intensity fires in dominant forest stands of Siberia based on long-term series of variations in the Fire Radiative Power (FRP) measurements from the Moderate Resolution Imaging Spectroradiometer (MODIS)…	wildfires; Siberia; normalized burn ratio; fire severity; fire radiative power; fire emissions	2023	Yes	No
432	Langlands, PR; Brennan, KEC; Ward, B	Is the reassembly of an arid spider assemblage following fire deterministic?	Fire is a common disturbance in many ecosystems, including arid Australia. Understanding whether fauna respond in a deterministic manner towards a single end-point, or to multiple states, is of crucial importance for conservation management. Why different taxa or assemblages display single or multiple end-points is also important to develop a synthetic theory of succession. To examine the post-fi…	community assembly; disturbance; fauna; multiple stable states; pyrodiversity; succession	2012	Yes	Yes	Invertebrates
433	Grau-Andrés, R; Davies, GM; Waldron, S; Scott, EM; Gray, A	Increased fire severity alters initial vegetation regeneration across Calluna-dominated ecosystems	Calluna vulgaris-dominated habitats are valued for ecosystem services such as carbon storage and for their conservation importance. Climate and environmental change are altering their fire regimes. In particular, more frequent summer droughts will result in higher severity wildfires. This could alter the plant community composition of Callus habitats and thereby influence ecosystem function. To s…	Wildfire; Moorland; Prescribed fire; Peatland; Community composition; Ericoid; Dwarf shrub; Non-metric multidimensional scaling; Beta-diversity	2019	Yes	No
434	Fisher, JL; Loneragan, WA; Dixon, K; Delaney, J; Veneklaas, EJ	Altered vegetation structure and composition linked to fire frequency and plant invasion in a biodiverse woodland	Relationships between fire history, vegetation structure and composition, and invasion by introduced plant species have received limited attention in Australian woodlands. A study in a Mediterranean, fire adapted urban Banksia woodland remnant in the biodiversity hotspot of southwest Australia investigated: (1) Have significant changes occurred in the woodland tree canopy between 1963 and 2000? (…	Banksia woodland; Ehrharta calycina; Invasive process; Life form; Mediterranean; Pelargonium capitatum	2009	Yes	No
435	Wardlaw, TJ; Grove, SJ; Hingston, AB; Balmer, JM; Forster, LG; Musk, RA; Read, SM	Responses of flora and fauna in wet eucalypt production forest to the intensity of disturbance in the surrounding landscape	In disturbance-dependent forest ecosystems, species associated with mature forest may maintain their ranges both by persisting in patches of mature forest and by recolonising patches regenerating after fire, harvesting or other disturbances. The null hypotheses are that these processes are both independent of the intensity of disturbance in the landscape surrounding those patches. These were test…	Eucalyptus; Mature forest; Silvicultural regeneration; Landscape; Biodiversity; Disturbance intensity; Birds; Vascular plants; Beetles	2018	Yes	No
436	Davies, GM; Gray, A; Power, SC; Domènech, R	Resilience of temperate peatland vegetation communities to wildfire depends upon burn severity and pre-fire species composition	Peatland ecosystems are of global conservation and environmental importance storing globally significant amounts of ancient carbon, regulating regional temperatures and hydrological regimes, and supporting unique biodiversity. Livestock grazing, land-use change, drainage, nutrient and acid deposition, and wildfire threaten the composition and function of many peatlands including those in the upla…	Calluna vulgaris; Composite Burn Index; heathland; moorland; species composition; species diversity; species richness	2023	Yes	Yes	Plants
437	Aslan, CE; Dickson, BG	Non-native plants exert strong but under-studied influence on fire dynamics	Altered fire regimes are among the most destructive consequences of anthropogenic environmental change. Fires have increased in frequency in some regions, and invasion by fire-adapted non-native species has been identified as a major driver of this change, which results in a feedback cycle promoting further spread by the non-native species and diminishing occurrence of natives. We notice, however…	fire extent; fire frequency; fire intensity; flammability; fuels; meta-analysis; native species	2020	Yes	No
438	Carvajal-Ramírez, F; da Silva, JRM; Agüera-Vega, F; Martínez-Carricondo, P; Serrano, J; Moral, FJ	Evaluation of Fire Severity Indices Based on Pre- and Post-Fire Multispectral Imagery Sensed from UAV	Fire severity is a key factor for management of post-fire vegetation regeneration strategies because it quantifies the impact of fire, describing the amount of damage. Several indices have been developed for estimation of fire severity based on terrestrial observation by satellite imagery. In order to avoid the implicit limitations of this kind of data, this work employed an Unmanned Aerial Vehic…	Fire Severity; UAV; Multispectral Imagery	2019	Yes	No
439	Syphard, AD; Radeloff, VC; Keuler, NS; Taylor, RS; Hawbaker, TJ; Stewart, SI; Clayton, MK	Predicting spatial patterns of fire on a southern California landscape	Humans influence the frequency and spatial pattern of fire and contribute to altered fire regimes, but fuel loading is often the only factor considered when planning management activities to reduce fire hazard. Understanding both the human and biophysical landscape characteristics that explain how fire patterns vary should help to identify where fire is most likely to threaten values at risk. We …	fire frequency; fire ignitions; generalised linear model; predictive mapping; wildland-urban interface	2008	Yes	No
440	Brodie, EG; Miller, JED; Safford, HD	Productivity modifies the effects of fire severity on understory diversity	High severity fire may promote or reduce plant understory diversity in forests. However, few empirical studies have tested long-standing theoretical predictions that productivity may help to explain observed variation in post-fire plant diversity. Support for the influence of productivity on disturbance-diversity relationships is found predominantly in experimental grasslands, while tests over la…	diversity; fire severity; productivity; species richness; subalpine forest; trait-by-environment interaction; understory plants	2021	Yes	Yes	Plants
441	Freeman, JE; Kobziar, LN; Leone, EH; Williges, K	Drivers of plant functional group richness and beta diversity in fire-dependent pine savannas	Aim To assess the drivers of plant functional group richness and beta diversity in fire-maintained North American Coastal Plain (NACP) savannas. Location The southern portion of the NACP, a global biodiversity hotspot. This region is characterized by fire-dependent pine savanna fragments that are isolated within a matrix of agriculture, urban development, non-pyrogenic plant communities and plant…	beta diversity; fire regimes; functional groups; pine savannas; prescribed fire	2019	Yes	No
442	Poulos, HM; Barton, AM; Slingsby, JA; Bowman, DMJS	Do Mixed Fire Regimes Shape Plant Flammability and Post-Fire Recovery Strategies?	The development of frameworks for better-understanding ecological syndromes and putative evolutionary strategies of plant adaptation to fire has recently received a flurry of attention, including a new model hypothesizing that plants have diverged into three different plant flammability strategies due to natural selection. We provide three case studies of pyromes/taxa (Pinus, the Proteaceae of th…	fire-adapted traits; fire severity; fire risk; fire-prone ecosystems; fire regimes; mixed-severity fire regimes; plant flammability; plant flammability strategies	2018	Yes	No
443	Woube, M	Effect of fire on plant communities and soils in the humid tropical savannah of Gambela, Ethiopia	Ethiopian pastoralists and farmers use fire for regrowth of young green shoots and food crops, respectively. As a result, useful plants and wild animals are also affected. The intensity, frequency and magnitude of fires in the Gambela region (Baro-Akobo river basin) have been aggravated by the recent resettlement scheme and mechanized farming. Fires have (i) changed the physiognomy of plants; (ii…	fire; humid savannah; Ethiopia; biodiversity loss; desertification	1998	Yes	No
444	Thorley, J; Srivastava, SK; Shapcott, A	What type of rainforest burnt in the South East Queensland's 2019/20 bushfires and how might this impact biodiversity	Bushfires burnt over 18 million hectares across Australia's east coast, including rainforests, over the spring and summer 2019/2020 period. Rainforest harbours a large percentage of Australia's biodiversity and does not usually burn and therefore understanding the extent and biodiversity implications was a priority. The National Indicative Aggregated Fire Extent Dataset (NIAFED) combined with det…	burnt rainforest area; biodiversity; fire severity mapping; regional ecosystems	2023	Yes	No
445	De Luis, M; Baeza, MJ; Raventós, J; González-Hidalgo, JC	Fuel characteristics and fire behaviour in mature Mediterranean gorse shrublands	Since the early 1990s, Mediterranean gorse shrublands have expanded significantly in the Mediterranean regions of Spain mainly as a result of the increase in the frequency and extension of forest fires. Mediterranean gorse (Ulex parviflorus), which has been described as a degradation stage of forest communities after fire, has also been described as a fire-prone community. Thus, its presence incr…	Ulex parviflorus; fire-line intensity; fire severity; fuel structure; specific composition	2004	Yes	No
446	Kalfas, D; Kalogiannidis, S; Chatzitheodoridis, F; Margaritis, N	The Other Side of Fire in a Changing Environment: Evidence from a Mediterranean Country	In forested ecosystems all over the world, usually, fire is the main disturbance, and due to global climate change, its effects are worsening in many areas. Although fire impacts have been studied for many years, integrative analyses of their effects on various ecosystem services (ES) at different scales are uncommon. This study tries to assess the ecological role of fire in a changing environmen…	fire; ecosystems; sustainability of ecological systems; biodiversity; atmosphere; climate change	2024	Yes	No
447	Harvey, BJ; Donato, DC; Turner, MG	Drivers and trends in landscape patterns of stand-replacing fire in forests of the US Northern Rocky Mountains (1984-2010)	Resilience in fire-prone forests is strongly affected by landscape burn-severity patterns, in part by governing propagule availability around stand-replacing patches in which all or most vegetation is killed. However, little is known about drivers of landscape patterns of stand-replacing fire, or whether such patterns are changing during an era of increased wildfire activity. (a) Identify key dir…	Heterogeneity; Burn severity; Conifer forest; Spatial configuration; Wildfire; Structural equation modeling; RdNBR (relative differenced normalized burn ratio); Disturbance; Patch size	2016	Yes	Yes	Plants
448	Knox, KJE; Clarke, PJ	Fire severity and nutrient availability do not constrain resprouting in forest shrubs	Plants often survive disturbances such as fire by resprouting which involves having both protection traits and carbohydrate storage capacity. Protection traits not only act directly to insulate meristems but also prevent combustion of carbohydrate stores. Rapid stem growth also allows replenishment of carbohydrate stores ensuring persistence through another event. Resource availability may, howev…	Comparative ecology; Disturbance; Fire intensity; Functional traits; Persistence niche	2011	Yes	No
449	Chia, EK; Bassett, M; Nimmo, DG; Leonard, SWJ; Ritchie, EG; Clarke, MF; Bennett, AF	Fire severity and fire-induced landscape heterogeneity affect arboreal mammals in fire-prone forests	In fire-prone regions, wildfire influences spatial and temporal patterns of landscape heterogeneity. The likely impacts of climate change on the frequency and intensity of wildfire highlights the importance of understanding how fire-induced heterogeneity may affect different components of the biota. Here, we examine the influence of wildfire, as an agent of landscape heterogeneity, on the distrib…	biodiversity; climate; dispersal; marsupial; metapopulation; refuge; wildfire	2015	Yes	Yes	Mammals
450	Brassard, F; Murphy, BP; Andersen, AN	The impacts of fire vary among vertical strata: Responses of ant communities to long-term experimental burning	Fire is a powerful tool for conservation management at a landscape scale, but a rigorous evidence base is often lacking for understanding its impacts on biodiversity in different biomes. Fire-induced changes to habitat openness have been identified as an underlying driver of responses of faunal communities, including for ants. However, most studies of the impacts of fire on ant communities consid…	biodiversity; community ecology; disturbance; fire management; Formicidae; pyrodiversity; tropical savanna	2024	Yes	No
451	Carbone, LM; Tavella, J; Marquez, V; Ashworth, L; Pausas, JG; Aguilar, R	Fire effects on pollination and plant reproduction: a quantitative review	Background and Aims Fire may favour plant flowering by opening up the vegetation and increasing abiotic resource availability. Increased floral display size can attract more pollinators and increase absolute fruit and seed production immediately after a fire. However, anthropogenic increases in fire frequency may alter these responses. We aim to assess the effects of fire on the pollination and r…	Angiosperms; anthropic changes in fire regime; fire ecology; flowering plants; meta-analysis; plant fitness; plant-pollinator interaction; plant sexual reproduction; reproductive success	2024	Yes	No
452	Ryan, KC	Dynamic interactions between forest structure and fire behavior in boreal ecosystems	This paper reviews and synthesizes literature on fire as a disturbance factor in boreal forests. Spatial and temporal variation in the biophysical environment, specifically, vegetative structure, terrain, and weather lead to variations in fire behavior. Changes in slope, aspect, elevation, and soil affect site energy and water budgets and the potential plant community. These terrain features also…	boreal forest; disturbance dynamics; fire behavior; fire severity; stand structure	2002	Yes	No
453	Pausas, JG; Ouadah, N; Ferran, A; Gimeno, T; Vallejo, R	Fire severity and seedling establishment in Pinus halepensis woodlands, eastern Iberian Peninsula	Given the observed heterogeneity in fire severity produced within wildfires, we asked to what extent this heterogeneity might affect post-fire regeneration. For this purpose, we studied the post-fire dynamics of Pinus halepensis (Aleppo pine) in the eastern Iberian Peninsula. Sampling was stratified on the basis of fire severity. We defined three fire severity classes based on the degree of consu…	Aleppo pine; forest fires; Mediterranean-type ecosystem; spatial pattern	2003	Yes	No
454	Peterson, DW; Reich, PB	Fire frequency and tree canopy structure influence plant species diversity in a forest-grassland ecotone	Disturbances and environmental heterogeneity are two factors thought to influence plant species diversity, but their effects are still poorly understood in many ecosystems. We surveyed understory vegetation and measured tree canopy cover on permanent plots spanning an experimental fire frequency gradient to test fire frequency and tree canopy effects on plant species richness and community hetero…	community heterogeneity; intermediate disturbance hypothesis; oak savanna; oak woodland; prescribed fire; species richness	2008	Yes	No
455	Chard, M; Foster, CN; Lindenmayer, DB; Cary, GJ; MacGregor, C; Blanchard, W	Post-fire pickings: Large herbivores alter understory vegetation communities in a coastal eucalypt forest	Fire and herbivores alter vegetation structure and function. Future fire activity is predicted to increase, and quantifying changes in vegetation communities arising from post-fire herbivory is needed to better manage natural environments. We investigated the effects of post-fire herbivory on understory plant communities in a coastal eucalypt forest in southeastern Australia. We quantified herbiv…	herbivory; large herbivore; macropod; post-fire; vegetation community	2022	Yes	Yes	Mammals
456	Guo, LL; Li, S; Wu, ZW; Parsons, RA; Lin, ST; Wu, B; Sun, L	Assessing spatial patterns and drivers of burn severity in subtropical forests in Southern China based on Landsat 8	Burn severity assessment is vital for the development of effective fire management strategies. Subtropical forests in Southern China support rich forest resources but are also disturbed by frequent forest fires, resulting in varying burn severity areas. However, the lack of accuracy assessment of burn severity based on spectral indices has limited our understanding of spatial patterns and drivers…	Burn severity; Spatial patterns; Spectral indices; Landsat 8 OLI; Subtropical forests; Composite burn index	2022	Yes	No
457	Loudermilk, EL; O'Brien, JJ; Goodrick, SL; Linn, RR; Skowronski, NS; Hiers, JK	Vegetation's influence on fire behavior goes beyond just being fuel	Background The structure and function of fire-prone ecosystems are influenced by many interacting processes that develop over varying time scales. Fire creates both instantaneous and long-term changes in vegetation (defined as live, dead, and decomposing plant material) through combustion, heat transfer to living tissues, and subsequent patterns of recovery. While fuel available for combustion ma…	Ecology of Fuels; Wildland fire; Microenvironment; Fire effects; Feedbacks; Fire behavior	2022	Yes	No
458	Spessa, A; McBeth, B; Prentice, C	Relationships among fire frequency, rainfall and vegetation patterns in the wet-dry tropics of northern Australia: an analysis based on NOAA-AVHRR data	Aim To quantify the regional-scale spatio-temporal relationships among rainfall, vegetation and fire frequency in the Australian wet-dry tropics (AWDT). Location Northern Australia: Cape York Peninsula, central Arnhem, central Kimberly, Einasleigh Uplands, Gulf Fall Uplands and northern Kimberley. Methods Monthly 'fraction of photosynthetic active radiation absorbed by green vegetation' (fAPAR) w…	Australian wet-dry tropics; fire; rainfall; vegetation; NOAA-AVHRR; NDVI; fAPAR; evergreen; raingreen	2005	Yes	No
459	Baker, AG; Catterall, C	Where has all the fire gone? Quantifying the spatial and temporal extent of fire exclusion in Byron Shire, Australia	Fire is a major determinant of vegetation structure worldwide, and structural vegetation change following fire exclusion is well documented throughout Australia. Such changes include the displacement of treeless ecosystems by forest and the transition of open forest to rainforest. These changes displace essential habitat for myriad plant and animal species and are likely drivers of localised spec…		2015	Yes	No
460	Sitters, H; Christie, FJ; Di Stefano, J; Swan, M; Penman, T; Collins, PC; York, A	Avian responses to the diversity and configuration of fire age classes and vegetation types across a rainfall gradient	In many regions, planned burns are implemented to reduce fuel loads and mitigate wildfire risk; increasingly, they are also used to achieve conservation outcomes. However, there is uncertainty regarding how best to apply fire to landscapes in order to enhance biodiversity. The assumption that variable fire regimes are conducive to biodiversity conservation is appealing given its basis in landscap…	Conservation; Disturbance; Fire management; Heterogeneity; Patch diversity; Spatial pattern	2014	Yes	Yes	Birds
461	Jager, HI; Long, JW; Malison, RL; Murphy, BP; Rust, A; Silva, LGM; Sollmann, R; Steel, ZL; Bowen, MD; Dunham, JB; Ebersole, JL; Flitcroft, RL	Resilience of terrestrial and aquatic fauna to historical and future wildfire regimes in western North America	Wildfires in many western North American forests are becoming more frequent, larger, and severe, with changed seasonal patterns. In response, coniferous forest ecosystems will transition toward dominance by fire-adapted hardwoods, shrubs, meadows, and grasslands, which may benefit some faunal communities, but not others. We describe factors that limit and promote faunal resilience to shifting wil…	historical fire regime; life history; metapopulation; phenology; pyrodiversity; resilience; western North America; wildfire disturbance; wildlife	2021	Yes	No
462	Lindsay, MN; Lewis, DB; Halstead, N; Gainsbury, AM	Fire severity effects on the herpetofaunal diversity of the Florida scrub, a biodiversity hotspot	Fires, either natural or prescribed, are essential for conserving pyrogenic ecosystems; however, climate change is predicted to increase fire severity possibly causing negative impacts on native species diversity. Reptile and amphibian species may be particularly at risk given they are ectothermic species. The objective of this study was to better understand the impacts of fire severity on the he…	Amphibians; Functional diversity; Pyrogenic ecosystems; Reptiles; Taxonomic diversity	2023	Yes	Yes	Reptiles/Amphibians
463	Charles-Dominique, T; Midgley, GF; Tomlinson, KW; Bond, WJ	Steal the light: shade vs fire adapted vegetation in forest-savanna mosaics	Shade cast by trees, which suppresses grass growth, and fire fuelled by grass biomass, which prevents tree sapling establishment, are mutually exclusive and self-reinforcing drivers of biome distribution in savanna-forest mosaics. We investigated how shade depth, represented by canopy leaf area index (LAI), is generated by adult trees across savanna-forest boundaries and how a shade gradient filt…	branch mass per area; ecological threshold; fire ecology; functional traits; grassland-forest mosaics; photosynthetic pathway; savanna; shade tolerance	2018	Yes	No
464	Marchal, J; Cumming, SG; McIntire, EJB	Turning Down the Heat: Vegetation Feedbacks Limit Fire Regime Responses to Global Warming	Climate change is projected to dramatically increase boreal wildfire activity, with broad ecological and socioeconomic consequences. As global temperatures rise, periods with elevated fire weather are expected to increase in frequency and duration, which would be expected to increase the number and size of fires. Statistical forecasts or simulations of future fire activity often account for direc…	climate and vegetation changes; fire regime; vegetation feedbacks; fire risk; area burned; pattern-oriented modeling; boreal forest; Quebec	2020	Yes	No
465	TURNER, MG; WU, YA; WALLACE, LL; ROMME, WH; BRENKERT, A	SIMULATING WINTER INTERACTIONS AMONG UNGULATES, VEGETATION, AND FIRE IN NORTHERN YELLOWSTONE PARK	The interaction of large-scale fire, vegetation, and ungulates is an important management issue in Yellowstone National Park. A spatially explicit individual-based simulation model was developed to explore the effects of fire scale and pattern on the winter foraging dynamics and survival of free-ranging elk (Cervus elaphus) and bison (Bison bison) in northern Yellowstone National Park. The Northe…	BISON; BISON BISON; CERVUS-ELAPHUS; ELK; FIRE; LANDSCAPE ECOLOGY; SIMULATION MODELING; SNOW; SPATIAL SCALE OR PATTERN; UNGULATES; WINTER SEVERITY; YELLOWSTONE-NATIONAL-PARK	1994	Yes	Yes	Mammals
466	Smith, AMS; Talhelm, AF; Kolden, CA; Newingham, BA; Adams, HD; Cohen, JD; Yedinak, KM; Kremens, RL	The ability of winter grazing to reduce wildfire size and fire-induced plant mortality was not demonstrated: a comment on Davies et al. (2015)	A recent study by Davies et al. sought to test whether winter grazing could reduce wildfire size, fire behaviour and intensity metrics, and fire-induced plant mortality in shrub-grasslands. The authors concluded that ungrazed rangelands may experience fire-induced mortality of native perennial bunchgrasses. The authors also presented several statements regarding the benefits of winter grazing on …	intensity; severity; thermocouples	2016	Yes	No
467	Smit, IPJ; Asner, GP; Govender, N; Vaughn, NR; van Wilgen, BW	An examination of the potential efficacy of high-intensity fires for reversing woody encroachment in savannas	1. Frequent fires are often proposed as a way of preventing woody encroachment in savannas, yet few studies have examined whether high-intensity fires can effectively reverse woody encroachment. 2. We applied successive lire treatments to examine the effect of lire intensity on woody vegetation structure. The treatments included early dry season, low-intensity fires; late dry season, higher-inten…	bush encroachment; fire frequency; fire intensity; fire regime; fire trap; global change; Kruger National Park; LiDAR; trees; woody densification	2016	Yes	No
468	Xystrakis, F; Koutsias, N	Differences of fire activity and their underlying factors among vegetation formations in Greece	Climate and weather play an important role in shaping fire activity patterns by controlling fuel productivity and fire spread, respectively. Additionally, climate is a key factor controlling primary productivity while different climate zones are expected to support different vegetation formations, that on their turn, include different fuel types. The use, therefore, of an underlying phyto-geograp…	Fire History; Fire Regime; Potential Natural Vegetation; Time Series	2013	Yes	No
469	Coulter, CT; Southworth, D; Hosten, PE	PRESCRIBED FIRE AND POST-FIRE SEEDING IN BRUSH MASTICATED OAK-CHAPARRAL: CONSEQUENCES FOR NATIVE AND NON-NATIVE PLANTS	In fire-suppressed oak-chaparral communities, land managers have treated thousands of hectares by mechanical mastication to reduce hazardous fuels in areas of wildland-urban interface. The chipped debris, which decomposes slowly, can be burned to minimize wildfire hazard. The question is whether controlled burning of masticated debris results in loss of native plant species richness and abundance…	bunchgrasses; fire; fuels reduction; mechanical mastication; native plants; oak-chaparral; post-fire seeding; prescribed brush mastication; weeds	2010	Yes	No
470	Meddens, AJH; Kolden, CA; Lutz, JA; Abatzoglou, JT; Hudak, AT	Spatiotemporal patterns of unburned areas within fire perimeters in the northwestern United States from 1984 to 2014	A warming climate, fire exclusion, and land cover changes are altering the conditions that produced historical fire regimes and facilitating increased recent wildfire activity in the northwestern United States. Understanding the impacts of changing fire regimes on forest recruitment and succession, species distributions, carbon cycling, and ecosystem services is critical, but challenging across b…	fire atlas; fire refugia; fire severity; Landsat; unburned islands; wildfire	2018	Yes	Yes	Plants
471	Nano, CEM; Clarke, PJ	How do drought and fire influence the patterns of resprouting in Australian deserts?	Rainfall is the key driver of woody cover and life-history attributes in arid grassy biomes where disturbance is mostly rare and of low intensity. However, relatively little is known about the causes of woody community assembly in arid systems that are subject to periodic intense fire disturbance. In the central Australian desert region, grassland and shrubland fire can occur following above aver…	Arid vegetation; Canopy fire; Fire-response traits; Grass; Fire interactions; Resource competition; Savanna	2011	Yes	No
472	Izhaki, I	THE IMPACT OF FIRE ON VERTEBRATES IN THE MEDITERRANEAN BASIN: AN OVERVIEW	Wildfires are among the most important natural disturbances in the Mediterranean basin. They impose drastic habitat and landscape modifications that affect not only the vegetation but also vertebrate dynamics and structure from the population up to the community levels. There are a wide range of post-fire succession trajectories for vertebrate populations, whereas specific-species responses are d…	vertebrates; Mediterranean ecosystems; fire; species richness; biodiversity; succession; disturbance	2012	Yes	Yes	Multi
473	Trollope, W; van Wilgen, B; Trollope, LA; Govender, N; Potgieter, AL	The long-term effect of fire and grazing by wildlife on range condition in moist and arid savannas in the Kruger National Park	Few assessments of the effects of fire and grazing on the herbaceous components of savannas have been reported for Africa. In the Kruger National Park, South Africa, range condition was monitored at three savanna sites spanning a rainfall gradient of 450 to 700 mm and subject to grazing by wildlife. The sites were burnt at 1-, 2- and 3-year intervals, in different seasons and included a control t…	fire; frequency; season	2014	Yes	No
474	Kelly, LT; Haslem, A; Holland, GJ; Leonard, SWJ; MacHunter, J; Bassett, M; Bennett, AF; Bruce, MJ; Chia, EK; Christie, FJ; Clarke, MF; Di Stefano, J; Loyn, R; McCarthy, MA; Pung, A; Robinson, N; Sitters, H; Swan, M; York, A	Fire regimes and environmental gradients shape vertebrate and plant distributions in temperate eucalypt forests	Fire is a global driver of ecosystem structure, function, and change. Problems common to fire scientists and managers worldwide include a limited knowledge of how multiple taxonomic groups within a given ecosystem respond to recurrent fires, and how interactions between fire regimes and environmental gradients influence biodiversity. We tested six hypotheses relating to fire regimes and environme…	Australia; biodiversity; birds; boosted regression trees; climate; fire ecology; forest management; mammals; rainfall; sampling design; species distribution models; temperature	2017	Yes	Yes	Multi
475	Talucci, AC; Meigs, GW; Knudby, A; Krawchuk, MA	Fire severity and the legacy of mountain pine beetle outbreak: high-severity fire peaks with mixed live and dead vegetation	Bark beetle outbreaks and wildfires are two of the most prevalent disturbances that influence tree mortality, regeneration, and successional trajectories in western North American forests. Subboreal forests have experienced broad overlaps in these disturbances, and recent wildfires have burned through landscapes with substantial tree mortality from prior outbreaks. This study investigated how fue…	wildfire; mountain pine beetle; British Columbia; lodgepole pine; disturbance interactions; remote sensing	2022	Yes	No
476	Bradstock, RA; Kenny, BJ	An application of plant functional types to fire management in a conservation reserve in southeastern Australia	The vital attribute system of Noble & Slatyer (1980) was used to classify the fire-prone flora of Brisbane Water National Park (New South Wales, Australia) into plant functional types (PFTs), reflecting sensitivity to fire frequency (intervals between fire). A variety of information was used to assess the vital attributes of species in the predominant wood-land/open-forest vegetation within the P…	fire regime; landscape; plant conservation; vital attribute	2003	Yes	No
477	Whitehead, PJ; Russell-Smith, J; Woinarski, JCZ	Fire, landscape heterogeneity and wildlife management in Australia's tropical savannas: introduction and overview	Despite an apparent structural integrity, the savanna landscapes of northern Australia are in flux. Important elements of the fauna have contracted in range and are less abundant than in the relatively recent past. Vegetation patterns are changing as populations of some important woody plants decline in some parts of the savannas while, in other places, different trees and shrubs are substantiall…		2005	Yes	No
478	Snobl, LA; Proffitt, KM; Millspaugh, JJ	Wildfire extends the shelf life of elk nutritional resources regardless of fire severity	Large-scale, high-severity wildfires are increasingly frequent across the western United States. Fire severity affects the amount of vegetation removed and helps dictate what, where, and how many plants regenerate postfire, potentially altering the available habitat and nutritional landscape for wildlife. To evaluate the effects of fire severity on summer nutritional resources for elk (Cervus can…	Cervus canadensis; forage quality; forage quantity; landscape nutrition model; Montana; summer	2022	Yes	No
479	Teske, C; Vanderhoof, MK; Hawbaker, TJ; Noble, J; Hiers, JK	Using the Landsat Burned Area Products to Derive Fire History Relevant for Fire Management and Conservation in the State of Florida, Southeastern USA	Development of comprehensive spatially explicit fire occurrence data remains one of the most critical needs for fire managers globally, and especially for conservation across the southeastern United States. Not only are many endangered species and ecosystems in that region reliant on frequent fire, but fire risk analysis, prescribed fire planning, and fire behavior modeling are sensitive to fire …	burned area; prescribed fire; fire metrics; fire history; fire regime; fire management; conservation	2021	Yes	No
480	Fornwalt, PJ; Kaufmann, MR; Stohlgren, TJ	Impacts of mixed severity wildfire on exotic plants in a Colorado ponderosa pine-Douglas-fir forest	The 2002 Hayman Fire burned with mixed severity across 55,800 ha of montane Colorado forest, including pre-existing plots that were originally measured for understory plant composition and cover in 1997. We examined the influence of the Hayman Fire on exotic plants by remeasuring these plots annually from 2003 to 2007. We found that (1) exotic richness and cover generally increased as fire severi…	Exotic plants; Fire severity; Pinus ponderosa; Riparian areas; Time since fire	2010	Yes	No
481	Blanco-Rodriguez, MA; Ameztegui, A; Gelabert, P; Rodrigues, M; Coll, L	Short-term recovery of post-fire vegetation is primarily limited by drought in Mediterranean forest ecosystems	BackgroundClimate change is altering the fire regime and compromising the post-fire recovery of vegetation worldwide. To understand the factors influencing post-fire vegetation cover restoration, we calculated the recovery of vegetation in 200,000 hectares of western Mediterranean forest burned by 268 wildfires over a 27-year period (1988-2015). We used time series of the Tasseled Cap Transformat…	Climate change; Drought duration; Eastern Spain; Remote sensing; Short-term resilience; Tasseled Cap Brightness; Wildfires	2023	Yes	No
482	Lewis, JS; Clair, SBS; Fairweather, ML; Rubin, ES	Fire severity and ungulate herbivory shape forest regeneration and recruitment after a large mixed-severity wildfire	Fire severity and herbivory by wild and domestic ungulates can strongly influence regeneration and recruitment of plant species. Importantly, the effects of herbivores on recruitment of plants is predicted to vary depending on the level of fire severity that an area experiences and habitat use of wild and domestic ungulates. In particular, two foundational plant species, quaking aspen (Populus tr…	Aspen; Browsing; Burn severity; Deer; Elk; Disturbance; Gambel oak; Herbivores; Livestock; Succession	2024	Yes	Yes	Plants
483	Prichard, SJ; Stevens-Rumann, CS; Hessburg, PF	Tamm Review: Shifting global fire regimes: Lessons from reburns and research needs	Across the globe, rising temperatures and altered precipitation patterns have caused persistent regional droughts, lengthened fire seasons, and increased the number of weather-driven extreme fire events. Because wildfires currently impact an increasing proportion of the total area burned, land managers need to better understand reburns in which previously burned areas can modify the patterns and …	Climate change; Fire-dependent ecosystems; Fire regimes; Grasslands; Semi-arid forests; Savannas; Wildland fire	2017	Yes	No
484	Preiss, VD; Wonkka, CL; McGranahan, DA; Lodge, AG; Dickinson, MB; Kavanagh, KL; Starns, HD; Tolleson, DR; Treadwell, ML; Twidwell, D; Rogers, WE	Exotic herbivores and fire energy drive standing herbaceous biomass but do not alter compositional patterns in a semiarid savanna ecosystem	QuestionsFire regime alterations are pushing open ecosystems worldwide past tipping points where alternative steady states characterized by woody dominance prevail. This reduces the frequency and intensity of surface fires, further limiting their effectiveness for controlling cover of woody plants. In addition, grazing pressure (exotic or native grazers) can reinforce woody encroachment by potent…	extreme fire; grassland community composition; herbaceous biomass; Indian axis deer; pyric herbivory; Texas semi-arid rangelands; white-tailed deer; woody encroachment	2023	Yes	No
485	Latif, QS; Saab, VA; Dudley, JG	Prescribed fire limits wildfire severity without altering ecological importance for birds	Background Fire suppression and anthropogenic land use have increased severity of wildfire in western U.S. dry conifer forests. Managers use fuels reduction methods (e.g., prescribed fire) to limit high-severity wildfire and restore ecological function to these fire-adapted forests. Many avian species that evolved in these forests, however, are adapted to conditions created by high-severity wildf…	Aves; Birds; Community composition; Dry conifer forest; Fuel management; Occupancy; Prescribed fire; Species richness; Western North America; Wildfire	2021	Yes	Yes	Birds
486	Malmström, A	The importance of measuring fire severity-Evidence from microarthropod studies	Fires are considered the most important disturbance regime in many ecosystems, including boreal forest. Fires usually reduce the abundances of soil living animals, but the duration of the fire effect and the recovery rate of soil fauna communities after fire are poorly understood. The species-rich group of microarthropods (collembolans, mites and proturans) constitutes an important part of the so…	Boreal forest; Soil fauna; Microarthropods; Recovery; Depth of burn	2010	Yes	Yes	Invertebrates
487	Seydack, AHW; Bekker, SJ; Marshall, AH	Shrubland fire regime scenarios in the Swartberg Mountain Range, South Africa: implications for fire management	Over the last seven decades, the Mediterranean-type shrublands of the Swartberg Mountain Range ( 170 856 ha), South Africa, have been subject to divergent fire management policies. Management objectives sequentially focused on grazing, fire control, water and biodiversity conservation during successive fire management periods. The aim of the present study was to explore the factors that determine…	fire ecology; fire history; fire regime determinants; lightning fires; Mediterranean-type shrublands; natural fire zone management	2007	Yes	No
488	Ellsworth, LM; Newingham, BA; Shaff, SE; Williams, CL; Strand, EK; Reeves, M; Pyke, DA; Schupp, EW; Chambers, JC	Fuel reduction treatments reduce modeled fire intensity in the sagebrush steppe	Increased fire size and frequency coupled with annual grass invasion pose major challenges to sagebrush (Artemisia spp.) ecosystem conservation, which is currently focused on protecting sagebrush community composition and structure. A common strategy for mitigating potential fire is to use fuel treatments that alter the structure and amount of burnable material, thus reducing fire behavior and cr…	Artemisia tridentata; Bromus tectorum; custom fuel model; FCCS; fire modeling; fuel breaks; Fuel Fire Tool; fuel load; Great Basin; herbicide; Fuel and Fire Tool; rangeland; SageSTEP; Special Feature; Sagebrush Steppe Treatment Evaluation Project	2022	Yes	No
489	Pérez-Izquierdo, L; Bengtsson, J; Clemmensen, KE; Granath, G; Gundale, MJ; Ibáñez, TS; Lindahl, BD; Strengbom, J; Taylor, A; Viketoft, M; Wardle, DA; Nilsson, MC	Fire severity as a key determinant of aboveground and belowground biological community recovery in managed even-aged boreal forests	Changes in fire regime of boreal forests in response to climate warming are expected to impact postfire recovery. However, quantitative data on how managed forests sustain and recover from recent fire disturbance are limited.Two years after a large wildfire in managed even-aged boreal forests in Sweden, we investigated how recovery of aboveground and belowground communities, that is, understory v…	Boreal forest; climate change; ecosystem recovery; even-aged forestry; fire severity; ground fire; Pinus sylvestris; soil biota; stand-replacing fire	2023	Yes	No
490	Pfoch, KA; Pflugmacher, D; Okujeni, A; Hostert, P	Mapping forest fire severity using bi-temporal unmixing of Sentinel-2 data - Towards a quantitative understanding of fire impacts	Precise quantification of forest fire impacts is critical for management strategies in support of post-fire mitigation. In this regard, optical remote sensing imagery in combination with spectral unmixing has been widely used to measure fire severity by means of fractional cover of photosynthetic vegetation (PV), non-photosynthetic vegetation (NPV), charcoal (CH) and further ground components suc…	Fire severity; Bi-temporal; Spectral unmixing; Sentinel-2; Central europe; Temperate forest fire	2023	Yes	No
491	Radford, IJ; Andersen, AN; Graham, G; Trauernicht, C	The Fire Refuge Value of Patches of a Fire-Sensitive Tree in Fire-prone Savannas: Callitris intratropica in Northern Australia	Patches of fire-sensitive vegetation often occur within fire-prone tropical savannas, and are indicative of localized areas where fire regimes are less severe. These may act as important fire refugia for fire-sensitive biota. The fire-sensitive tree Callitris intratropica occurs in small patches throughout the fire-prone northern Australian savannas, and is widely seen as an indicator of low-seve…	ants; conservation; fire refugia; fire-sensitive biota; reptiles; savannah; small mammals	2013	Yes	No
492	Vilà-Cabrera, A; Saura-Mas, S; Lloret, F	Effects of fire frequency on species composition in a Mediterranean shrubland	The effect of high fire frequency on the species composition of Mediterranean-type plant communities is reported on the basis of shrubland stands located in Catalonia (Spain) that have experienced from 1 to 5 fires over the last 31 years. We focused on changes in the abundance of species, grouped according to post-fire regenerative traits (resprouting and seed germination) and life form (shrubs, …	fire frequency; Mediterranean communities; positive herb-fire feedback; post-fire regenerative strategies; resilience	2008	Yes	No
493	van Breugel, P; Friis, I; Demissew, S; Lilleso, JPB; Kindt, R	Current and Future Fire Regimes and Their Influence on Natural Vegetation in Ethiopia	Fire is a major factor shaping the distribution of vegetation types. In this study, we used a recent high resolution map of potential natural vegetation (PNV) types and MODIS fire products to model and investigate the importance of fire as driver of vegetation distribution patterns in Ethiopia. We employed statistical modeling techniques to estimate the distribution of fire and the PNVs under cur…	natural fire; potential natural vegetation; habitat distribution model; climate change; Ethiopia; MODIS; stable state	2016	Yes	No
494	Reddy, CS; Sarika, N	Monitoring trends in global vegetation fire hot spots using MODIS data	We identified hot spots trends in global vegetation fires based on 10-year long MODIS fire products. Additionally, we analyzed the occurrence of fire hot spots across climate zones, global land cover and global biodiversity hot spots. Fire hot spot zones were delineated by combining annual fire data with spatial statistics and space-time pattern mining. Spatial analysis shows no statistically sig…	Remote sensing; Fire; Climate; Land cover; Biodiversity; Hot spot; MODIS	2022	Yes	No
495	Hamilton, NP; Burton, PJ	Wildfire disturbance reveals evidence of ecosystem resilience and precariousness in a forest-grassland mosaic	Forest and grassland ecosystems are sometimes located adjacently within the same climate. In Interior British Columbia, Canada, there are complex forest-grassland mosaics within the Interior Douglas-fir biogeoclimatic zone. Historically, both grassland and forest ecosystems experienced high-frequency, low-severity fire regimes. Since European settlement and introduction of livestock grazing and f…	burn severity; ecosystem resilience; forest-grassland mosaics; soil moisture; succession; wildfire disturbance	2023	Yes	No
496	Magnani, M; Díaz-Sierra, R; Sweeney, L; Provenzale, A; Baudena, M	Fire Responses Shape Plant Communities in a Minimal Model for Fire Ecosystems across the World	Across plant communities worldwide, fire regimes reflect a combination of climatic factors and plant characteristics. To shed new light on the complex relationships between plant characteristics and fire regimes, we developed a new conceptual mechanistic model that includes plant competition, stochastic fires, and fire-vegetation feedback. Considering a single standing plant functional type, we o…	fires; plant fire response; plant traits; plant communities; alternative ecological states; ecological modeling	2023	Yes	No
497	Markovic, SM; Nikolic, MB; Zlatkovic, KB; Nikolic, SD; Rakonjac, BL; Stankov-Jovanovic, PV; Djokic, MM; Ratknic, BM; Lucic, ZA	SHORT-TERM PATTERNS IN THE POST-FIRE DIVERSITY OF LIMESTONE GRASSLANDS AND ROCKY GROUND VEGETATION	In the summer of 2007 an enormous wild fire occurred on Vidlie' Mt. (Southeast Serbia), which burned down more than 2500 ha of vegetation. Our aim was to study the short-term patterns of diversity changes and vegetation dynamics in the grasslands and rocky ground vegetation affected by the fire. Plots of vegetation were observed according to Braun-Blanquet phytosociological methods. Species richn…	wildfire; fire-affected; community composition; floristic similarities; burned plots; species richness; life-forms changes; vegetation recovery	2018	Yes	No
498	Shahzad, F; Mehmood, K; Hussain, K; Haidar, I; Anees, SA; Muhammad, S; Ali, J; Adnan, M; Wang, ZC; Feng, ZK	Comparing machine learning algorithms to predict vegetation fire detections in Pakistan	Vegetation fires have major impacts on the ecosystem and present a significant threat to human life. Vegetation fires consists of forest fires, cropland fires, and other vegetation fires in this study. Currently, there is a limited amount of research on the long-term prediction of vegetation fires in Pakistan. The exact effect of every factor on the frequency of vegetation fires remains unclear w…	Machine learning; Forest fire; Crop fire; Other vegetation fire; Prediction models	2024	Yes	No
499	Marques, N; Miranda, F; Gomes, L; Lenti, F; Costa, L; Bustamante, M	Fire effects on riparian vegetation recovery and nutrient fluxes in Brazilian Cerrado	Fire can change gallery forest vegetation structure, thereby altering nutrient fluxes between terrestrial and aquatic ecosystems. In Brazilian savannas, which are fire-prone ecosystems, the fire regime is changing due to human activities such as converting native vegetation to farmland and urban areas. Uncontrolled wildfires in these savannas can reach gallery forests, which are more sensitive to…	fire severity; freshwater ecosystem; gallery forest; normalized burn ratio; tropical savanna	2022	Yes	No
500	Steers, RJ; Allen, EB	Post-Fire Control of Invasive Plants Promotes Native Recovery in a Burned Desert Shrubland	Invasive annual grasses have become increasingly important components of desert vegetation in North America. They are especially problematic because they increase the extent, severity, and frequency of fire in desert shrublands that normally experience fire very rarely, or not at all. After fire, invasive grasses and forbs are often dominant and restoration methods are required to promote native …	California; creosote bush scrub; fire feedback; Fusilade; grass; fire cycle; restoration	2010	Yes	No
501	Brook, A; Hamzi, S; Roberts, D; Ichoku, C; Shtober-Zisu, N; Wittenberg, L	Total Carbon Content Assessed by UAS Near-Infrared Imagery as a New Fire Severity Metric	The ash produced by forest fires is a complex mixture of organic and inorganic particles with many properties. Amounts of ash and char are used to roughly evaluate the impacts of a fire on nutrient cycling and ecosystem recovery. Numerous studies have suggested that fire severity can be assessed by measuring changes in ash characteristics. Traditional methods to determine fire severity are based …	fire severity; post-fire environment; total carbon; spectral model; machine learning; unmanned aerial system multispectral imagery	2022	Yes	No
502	Leblon, B; Oluwamuyiwa, FO; Lingua, E; LaRocque, A	FIRE SEVERITY ASSESSMENT OF AN ALPINE FOREST FIRE WITH SENTINEL-2 IMAGERY	Fire is a common phenomenon in many forests and is considered an important ecological tool. Fire severity mapping presents an effective way to assess post-fire management intervention and is helpful in environmental and climate change research. The objective of this study was to determine the severity of a forest fire event that occurred from 24th to 27th October 2019 at Taibon Agordino using Sen…	Fire severity; Sentinel-2; Random Forests; Alpine Forest	2022	Yes	No
503	Li, XD; Zhang, HY; Yang, GB; Ding, YL; Zhao, JJ	Post-Fire Vegetation Succession and Surface Energy Fluxes Derived from Remote Sensing	The increasing frequency of fires inhibits the estimation of carbon reserves in boreal forest ecosystems because fires release significant amounts of carbon into the atmosphere through combustion. However, less is known regarding the effects of vegetation succession processes on ecosystem C-flux that follow fires. This paper describes intra- and inter-annual vegetation restoration trajectories vi…	wildfire; boreal forest; vegetation response; C-flux; burn severity; forest succession	2018	Yes	No
504	Gaget, E; Parr, CL; Sirami, C	Effects of fire frequency on savanna butterfly diversity and composition: A preliminary study	Fire plays a major role in many biomes, is widely used as a management tool and is likely to be affected by climate change. For effective conservation management, it is essential to understand how fire regimes affect different taxa, yet responses of invertebrates are particularly poorly documented. We tested how different fire frequencies influence savanna butterfly diversity and composition by u…	climate change; conservation management; fire ecology; fire refugia; invertebrate pyrodiversity	2020	Yes	Yes	Invertebrates
505	Perry, JJ; Vanderduys, EP; Kutt, AS	Shifting fire regimes from late to early dry-season fires to abate greenhouse emissions does not completely equate with terrestrial vertebrate biodiversity co-benefits on Cape York Peninsula, Australia	Carbon farming initiatives have rapidly developed in recent years, influencing broad scale changes to land management regimes. In the open carbon market a premium can be secured if additional benefits, such as biodiversity conservation or social advancement, can be quantified. In Australia, there is an accepted method for carbon abatement that requires shifting fire frequency from predominantly l…	additionality; carbon farming; carbon market; ecosystem services; PES (payments for ecosystem services)	2016	Yes	No
506	Veldman, JW; Brudvig, LA; Damschen, EI; Orrock, JL; Mattingly, WB; Walker, JL	Fire frequency, agricultural history and the multivariate control of pine savanna understorey plant diversity	QuestionHuman-altered disturbance regimes and agricultural land uses are broadly associated with reduced plant species diversity in terrestrial ecosystems. In this study, we seek to understand how fire frequency and agricultural land-use history influence savanna understorey plant diversity through complex relationships (i.e. indirect effects) among multiple biophysical variables. LocationFort Br…	Fire suppression; Indirect effects; Land-use legacies; Longleaf pine; Pinus palustris; Prescribed fire; Structural equation modelling; Woodland	2014	Yes	No
507	Peris-Llopis, M; Vastaranta, M; Saarinen, N; González-Olabarria, JR; García-Gonzalo, J; Mola-Yudego, B	Post-fire vegetation dynamics and location as main drivers of fire recurrence in Mediterranean forests	Fire recurrence is a common phenomenon in Mediterranean forests that interrupts secondary ecosystem successions, hinders regeneration processes, and delays forests from reaching mature stages. To understand the occurrence of successive fires, we investigate the linkages between post-fire vegetation development and subsequent fire events in Eastern Spain during the period 1993-2015. In our study, …	Fire recurrence; Successive fire; Post -fire vegetation; Recurrence index	2024	Yes	No
508	Chafer, CJ; Noonan, M; Macnaught, E	The post-fire measurement of fire severity and intensity in the Christmas 2001 Sydney wildfires	Using pre- and post-fire satellite imagery from SPOT2, we examined the fire severity and intensity of the Christmas 2001 wildfires in the greater Sydney Basin, Australia. We computed a Normalised Difference Vegetation Index (NDVI) from the two satellite images captured before ( November 2001) and after ( January 2002) the wildfires, then subtracted the later from the former to produce a differenc…		2004	Yes	No
509	Lindenmayer, DB; MacGregor, C; Wood, J; Westgate, MJ; Ikin, K; Foster, C; Ford, F; Zentelis, R	Bombs, fire and biodiversity: Vertebrate fauna occurrence in areas subject to military training	Military training areas (MTAs) cover 6% of the earth's land surface, but the impact on biodiversity of weapons use in MTAs remains largely unknown. We quantified the effects of military training on vertebrates in a 5-year study at Beecroft Weapons Range in south-eastern Australia by contrasting the occurrence of birds, mammals and reptiles between 24 sites within an area subject to repeated weapo…	Mammals; Birds; Reptiles; Fire; Military training effects on biodiversity; South-Eastern Australia	2016	Yes	No
510	MORRISON, DA; CARY, GJ; PENGELLY, SM; ROSS, DG; MULLINS, BJ; THOMAS, CR; ANDERSON, TS	EFFECTS OF FIRE FREQUENCY ON PLANT-SPECIES COMPOSITION OF SANDSTONE COMMUNITIES IN THE SYDNEY REGION - INTER-FIRE INTERVAL AND TIME-SINCE-FIRE	Fire frequency is the number of fires experienced by a particular community within a given time period. This concept can potentially be resolved into a number of interacting variables, including: time since the most recent fire, the length of the inter-fire intervals, and the variability of the length of the inter-fire intervals. We estimated the effects of these three variables on the floristic …	FIRE; FREQUENCY; INTER FIRE INTERVAL; SPECIES COMPOSITION	1995	Yes	No
511	Litt, AR; Steidl, RJ	Interactive Effects of Fire and Nonnative Plants on Small Mammals in Grasslands	Invasions by nonnative plants have changed the structure of many terrestrial ecosystems and altered important ecological processes such as fire, the dominant driver in grassland ecosystems. Reestablishing fire has been proposed as a mechanism to restore dominance of native plants in grasslands invaded by nonnative plants, yet fire may function differently in these altered systems, potentially aff…	community composition; Eragrostis lehmanniana; fire; gradient; grasslands; heterogeneity; invasion; Lehmann lovegrass; nonnative species; populations; restoration; small mammals	2011	Yes	No
512	Guo, M; Li, J; Yu, FB; Yin, S; Huang, SB; Wen, LX	Estimation of post-fire vegetation recovery in boreal forests using solar-induced chlorophyll fluorescence (SIF) data	The estimation of post-fire vegetation recovery is essential for forest management and wildfire policy-making. In the last few decades, vegetation indices have been widely used to monitor post-fire vegetation recovery by comparison with the pre-fire state. In this study, vegetation recovery is estimated using Solar-Induced chlorophyll Fluorescence (SIF), which is a by-product of photosynthesis an…	boreal forest; fire CCI; forest fire; MODIS EVI; post-fire vegetation recovery; SIF	2021	Yes	No
513	Avetisyan, D; Velizarova, E; Filchev, L	Post-Fire Forest Vegetation State Monitoring through Satellite Remote Sensing and In Situ Data	Wildfires have significant environmental and socio-economic impacts, affecting ecosystems and people worldwide. Over the coming decades, it is expected that the intensity and impact of wildfires will grow depending on the variability of climate parameters. Although Bulgaria is not situated within the geographical borders of the Mediterranean region, which is one of the most vulnerable regions to …	fire impact; post-fire forest recovery; forest landscapes; vegetation indices; orthogonal transformation; Sentinel-2	2022	Yes	No
514	Lindenmayer, DB; MacGregor, C; Welsh, A; Donnelly, C; Crane, M; Michael, D; Montague-Drake, R; Cunningham, RB; Brown, D; Fortescue, M; Dexter, N; Hudson, M; Gill, AM	Contrasting mammal responses to vegetation type and fire	The response of terrestrial mammals and arboreal marsupials to past burning history as well as a year prior to, and then for 4 years after, a major wildfire in 2003 at Booderee National Park, Jervis Bay Territory was quantified. The present study encompassed extensive repeated surveys at a set of 109 replicated sites stratified by vegetation type and fire history. It was found that most species e…	arboreal marsupials; fire; medium-sized mammals; small terrestrial mammals; south-eastern Australia; vegetation	2008	Yes	No
515	Jurskis, V; Underwood, R	HUMAN FIRES AND WILDFIRES ON SYDNEY SANDSTONES: HISTORY INFORMS MANAGEMENT	There is a concept in fire ecology that some natural (pre-European) fire regimes were dominated by infrequent high intensity fires ignited by lightning. In Australia, some ecologists extend this to most or all ecosystems across the landscape. They regard contemporary human burning or prescribed burning as an unnatural disturbance that threatens biodiversity. Their particular concern is the potent…	Aborigines; biodiversity; European settlement; fire regimes; history; prehistory; sandstone; Sydney; vegetation change; wildfires	2013	Yes	No
516	Kurbanov, E; Vorobev, O; Lezhnin, S; Sha, JM; Wang, JL; Li, XM; Cole, J; Dergunov, D; Wang, YB	Remote Sensing of Forest Burnt Area, Burn Severity, and Post-Fire Recovery: A Review	Wildland fires dramatically affect forest ecosystems, altering the loss of their biodiversity and their sustainability. In addition, they have a strong impact on the global carbon balance and, ultimately, on climate change. This review attempts to provide a comprehensive meta-analysis of studies on remotely sensed methods and data used for estimation of forest burnt area, burn severity, post-fire…	forest fire; remote sensing; burnt area; forest ecosystems; burn severity; post-fire forest recovery; meta-analysis	2022	Yes	No
517	Liu, Q; Fu, BL; Chen, ZL; Chen, L; Liu, LX; Peng, WD; Liang, YQ; Chen, L	Evaluating Effects of Post-Fire Climate and Burn Severity on the Early-Term Regeneration of Forest and Shrub Communities in the San Gabriel Mountains of California from Sentinel-2(MSI) Images	Studying the early changes in post-fire vegetation communities may improve the overall resilience of forests. The necessity for doing so was demonstrated by the Bobcat Fire, which seriously threatened the central San Gabriel Mountains and the Angeles National Forest in California. This study aimed to monitor and quantify the effects of climatological and topographic conditions along with burn sev…	fire ecology; burn severity; post-fire vegetation regeneration; Sentinel-2 images; time-series; climate factors; topography	2022	Yes	No
518	Ainsworth, A; Kauffman, JB	Effects of repeated fires on native plant community development at Hawaii Volcanoes National Park	Catastrophic fires in wet forest have been highlighted as examples of drivers that overcome community resilience by altering feedback processes such that ecosystems are shifted into alternative, often less-desirable stable states. Recent successive lava-ignited wildfires, in slow-growing evergreen Myrtaceae-dominated mesic and wet forests at Hawaii Volcanoes National Park, provided an ideal oppor…	ecosystems; fire frequency; fire history; fire severity; tropical	2013	Yes	No
519	Russell-Smith, J; Gardener, MR; Brock, C; Brennan, K; Yates, CP; Grace, B	Fire persistence traits can be used to predict vegetation response to changing fire regimes at expansive landscape scales - an Australian example	Aim Building on a substantial literature addressing the fire responses of woody plants, particularly under mediterranean climates, we assess the extent to which fire persistence traits can be used to predict vegetation responses to fire regime changes in fire-prone arid and savanna landscape settings. Location Australia, applying data from arid central to monsoonal northern regions (1126 degrees …	Australia; fire frequency; obligate seeder; productivity gradient; rain forest; resprouter; savanna; seedbank; terrain roughness	2012	Yes	No
520	Araújo, GM; Amaral, AF; Bruna, EM; Vasconcelos, HL	Fire drives the reproductive responses of herbaceous plants in a Neotropical swamp	Palm swamps (veredas) are unique and diverse plant communities associated with the headwaters of streams in central Brazil, and they are frequently subjected to fires. We evaluated the effect of fire and the role of different fire-related cues on inducing reproduction by palm swamp vegetation. We compared the responses of species in burned plots, in plots in which the aboveground vegetation was c…	Cerrado; Fire; Savannas; Hydrophilic flora; Induced reproduction; Phenology	2013	Yes	No
521	Gold, ZJ; Pellegrini, AFA; Refsland, TK; Andrioli, RJ; Bowles, ML; Brockway, DG; Burrows, N; Franco, AC; Hallgren, SW; Hobbie, SE; Hoffmann, WA; Kirkman, KP; Reich, PB; Savadogo, P; Silvério, D; Stephan, K; Strydom, T; Varner, JM; Wade, DD; Wills, A; Staver, AC	Herbaceous vegetation responses to experimental fire in savannas and forests depend on biome and climate	Fire-vegetation feedbacks potentially maintain global savanna and forest distributions. Accordingly, vegetation in savanna and forest ecosystems should have differential responses to fire, but fire response data for herbaceous vegetation have yet to be synthesized across biomes. Here, we examined herbaceous vegetation responses to experimental fire at 30 sites spanning four continents. Across a v…	fire; herbaceous vegetation; C-3 and C-4 grasses; fire-vegetation feedbacks; prescribed burns; experimental fire; fire frequency; alternative stable states; savanna-forest bistability; biome distributions	2023	Yes	No
522	Salvati, L; Ferrara, A; Mancino, G; Kelly, C; Chianucci, F; Corona, P	A multidimensional statistical framework to explore seasonal profile, severity and land-use preferences of wildfires in a Mediterranean country	This study analyses spatio-temporal patterns of wildfires in Greece using a multidimensional statistical framework based on non-parametric correlations, principal component analysis, clustering and stepwise discriminant analysis. Specifically, we assess the frequency, seasonal profile, severity and land-use type of 135 178 wildfires which occurred between 2000-2012 in Greece, one of the countries…	fire frequency; fire severity; land-use types; fire-smart management; Greece	2015	Yes	No
523	Edwards, A; Kennett, R; Price, O; Russell-Smith, J; Spiers, G; Woinarski, J	Monitoring the impacts of fire regimes on vegetation in northern Australia: an example from Kakadu National Park	We describe the rationale, methodology and preliminary results from a major monitoring program in Kakadu National Park, northern Australia. The program aims to assess fire regimes, their impacts upon biodiversity, and the consequences and efficacy of fire management. The program comprises two complementary elements mapping of fire histories based upon interpretation of satellite imagery, and asse…	plants; status; statistical power; management	2003	Yes	No
524	Davies, HF; Visintin, C; Gillespie, GR; Murphy, BP	Investigating the effects of fire management on savanna biodiversity with grid-based spatially explicit population simulations	The development of effective fire management for biodiversity conservation is a global challenge. The highly dynamic nature of fire, the difficulty in replicating 'real-world' fire experiments and the need to understand population changes at large spatiotemporal scales make computer simulations particularly useful for identifying optimal fire management regimes for biodiversity conservation. We a…	Australia; decline; fire; mammals; management; population modelling; pyrodiversity; savanna	2021	Yes	Yes	Mammals
525	Holsinger, LM; Parks, SA; Saperstein, LB; Loehman, RA; Whitman, E; Barnes, J; Parisien, MA	Improved fire severity mapping in the North American boreal forest using a hybrid composite method	Fire severity is a key driver shaping the ecological structure and function of North American boreal ecosystems, a biome dominated by large, high-intensity wildfires. Satellite-derived burn severity maps have been an important tool in these remote landscapes for both fire and resource management. The conventional methodology to produce satellite-inferred fire severity maps generally involves comp…	Boreal forests; burn severity; Composite Burn Index; dNBR; RBR; fire severity; Google Earth Engine	2022	Yes	No
526	García-Llamas, P; Suárez-Seoane, S; Fernández-Manso, A; Quintano, C; Calvo, L	Evaluation of fire severity in fire prone-ecosystems of Spain under two different environmental conditions	Severe fires associated to climate change and land cover changes are becoming more frequent in Mediterranean Europe. The influence of environmental drivers on fire severity, especially under different environmental conditions is still not fully understood. In this study we aim to determine the main environmental variables that control fire severity in large fires (>500 ha) occurring in fire-prone…	LiDAR; dNBR; Mediterranean europe; Vegetation structure; Weather; Recurrence; Topography; Fire management; Shrub; Pine forest; Machine learning	2020	Yes	No
527	Zubieta, R; Prudencio, F; Ccanchi, Y; Saavedra, M; Sulca, J; Reupo, J; Alarco, G	Potential conditions for fire occurrence in vegetation in the Peruvian Andes	Fire activity in the Peruvian Andes has increased significantly in recent decades, but climatic parameters associated with drought, which may indirectly contribute to the occurrence of severe forest fires, have not yet been investigated. Because fire prevention tools are scarce, strategies for deterring burning are necessary in order to reduce impacts in regions where forest fires usually result …	fire management; climate; remote sensing; fire danger; tropical ecosystems; vegetation; droughts; Andes	2021	Yes	No
528	Kennedy, MC; Johnson, MC	Fuel treatment prescriptions alter spatial patterns of fire severity around the wildland-urban interface during the Wallow Fire, Arizona, USA	Fuel reduction treatments are implemented in the forest surrounding the wildland-urban interface (WUI) to provide defensible space and safe opportunity for the protection of homes during a wildfire. The 2011 Wallow Fire in Arizona USA burned through recently implemented fuel treatments in the wildland surrounding residential communities in the WUI, and those fuel treatments have been credited wit…	Fuel treatment; Environmental management; Wallow Fire; Wild land-urban interface; Spatial analysis	2014	Yes	No
529	Batista, EKL; Russell-Smith, J; Figueira, JEC	Past fire practices and new steps towards an effective fire management approach in the Brazilian savannas	Every year, widespread and severe fires cause loss of biodiversity and changes in the structure and functioning of savanna ecosystems. Currently, the Brazilian savanna (Cerrado) is threatened by the absence of a consistent fire policy. Most protected areas in Brazil still apply total fire suppression policies, instead of a more integrated fire management approach. Faced with the challenge of reco…	Fire regimes; Adaptive fire management; Suppression policies; Ecological monitoring; Cerrado	2018	Yes	No
530	Knox, KJE; Clarke, PJ	Fire severity, feedback effects and resilience to alternative community states in forest assemblages	Alternative stable state theory is often used to explain the occurrence of flammable vegetation adjacent to less flammable vegetation where fire regimes mediate the shift between states. In 2002 an extreme landscape scale fire burnt extensive areas of forests in eastern Australia, including rainforests that are rarely severely burnt. This unique event allowed us to test long-held assumptions that…	Alternate biomes; Fire ecology; Fire severity; Rainforest; Resilience; Sclerophyll forest	2012	Yes	Yes	Plants
531	SAMPAIO, EVSB; SALCEDO, IH; KAUFFMAN, JB	EFFECT OF DIFFERENT FIRE SEVERITIES ON COPPICING OF CAATINGA VEGETATION IN SERRA TALHADA, PE, BRAZIL	The sprouting response of the vegetation in three areas that were slashed and burned under different fire severities was determined in a 12 year second growth tropical dry forest (''caatinga'') near Serra Talhada, PE, Brazil. Plots were slashed at the onset of the dry season (July) and burned on 19 September (B), 26 September (C) or 4 October (D). Sprouting responses were also examined in unburne…	BRAZIL; COPPICING; CROWN AREA; DRY FOREST; FIRE; SLASH AND BURN; SPECIES SURVIVAL; SPROUTING	1993	Yes	No
532	Strand, EK; Bunting, SC	Effects of Pre-Fire Vegetation on the Post-Fire Plant Community Response to Wildfire along a Successional Gradient in Western Juniper Woodlands	Western juniper was often historically restricted to fire refugia such as rocky outcrops but has since Euro-American settlement expanded into areas previously dominated by sagebrush steppe. Wildfires in developed woodlands have been rare. In 2007, the Tongue-Crutcher Wildland Fire burned 18,890 ha in southwestern Idaho along a woodland development gradient, providing unique research opportunities…	mountain big sagebrush; burn severity; diversity; species turnover; secondary succession	2023	Yes	No
533	Li, WJ; Zuo, XA; Knops, JMH	Different Fire Frequency Impacts Over 27 Years on Vegetation Succession in an Infertile Old-Field Grassland	We examined the effect of fire on vegetation composition with the use of an experiment with four different fire frequencies (annual, 2-yr interval, 4-yr interval, and an intended control with no burning) over a 27-yr period in an infertile, old-field grassland at the Cedar Creek Ecosystem Science Reserve, located in Minnesota, United States. We measured the plant species' aboveground biomass in p…	C-3 and C-4 grasses; fire frequency; grassland; legumes; Lespedeza capitata; old field; Poa pratensis; Schizachyrium scoparium; species richness; succession	2013	Yes	No
534	Harris, RMB; Remenyi, T; Fox-Hughes, P; Love, P; Bindoff, NL	Exploring the Future of Fuel Loads in Tasmania, Australia: Shifts in Vegetation in Response to Changing Fire Weather, Productivity, and Fire Frequency	Changes to the frequency of fire due to management decisions and climate change have the potential to affect the flammability of vegetation, with long-term effects on the vegetation structure and composition. Frequent fire in some vegetation types can lead to transformational change beyond which the vegetation type is radically altered. Such feedbacks limit our ability to project fuel loads under…	climate change; prescribed burning; vegetation change; climate adaptation	2018	Yes	No
535	Franklin, J	Vegetation dynamics and exotic plant invasion following high severity crown fire in a southern California conifer forest	Early post-fire vegetation dynamics following large, severe forest fires are largely unknown for the southern California mountains owing to historic fire suppression. Vegetation in 38 forest stands was surveyed (2004, 2005, and 2007) following the 2003 Cedar Fire in the Cuyamaca Mountains, Peninsular Ranges, San Diego County, California, USA. Each stand was sampled using four 10-m radius plots fo…	Bromus tectorum; Chaparral; Ecotone; Life-history traits; Mixed evergreen forest; Pinus coulteri; Succession	2010	Yes	No
536	Moreno-García, P; Freeman, JE; Campbell, JW; Broadbent, EN; Zambrano, AMA; Prata, G; de Almeida, DRA; Gilb, S; Baiser, B	Plant-mediated effects of fire and fragmentation drive plant-pollinator interaction β-diversity in fire-dependent pine savannas	Interaction beta-diversity is a measure essential for understanding and conserving species interactions and ecosystem functioning. Interaction beta-diversity explains the variation in species interactions across spatial and temporal gradients, resulting from species turnover or interaction rewiring. Each component of interaction beta-diversity has different ecological implications and practical c…	community; fire ecology; fragmentation; pollination; rewiring; species turnover	2024	Yes	No
537	Verbyla, DL; Kasischke, ES; Hoy, EE	Seasonal and topographic effects on estimating fire severity from Landsat TM/ETM+ data	The maximum solar elevation is typically less than 50 degrees in the Alaskan boreal region and solar elevation varies substantially during the growing season. Because of the relatively low solar elevation at boreal latitudes, the effect of topography on spectral reflectance can influence fire severity indices derived from remotely sensed data. We used Landsat Thematic Mapper (TM) and Enhanced The…	boreal forest; fire severity; Normalized Burn Ratio; solar elevation; topography	2008	Yes	No
538	Kirchhoff, C; Callaghan, CT; Keith, DA; Indiarto, D; Taseski, G; Ooi, MK; Le Breton, TD; Mesaglio, T; Kingsford, RT; Cornwell, WK	Rapidly mapping fire effects on biodiversity at a large-scale using citizen science	The unprecedented scale of the 2019-2020 eastern Australian bushfires exemplifies the challenges that scientists and conservation biologists face monitoring the effects on biodiversity in the aftermath of large-scale environmental disturbances. After a large-scale disturbance, conservation policy and management actions need to be both timely and informed by data. By working with the public, often…	Citizen science; Fire ecology; iNaturalist; Fire temperature; Eucalypt forests, rainforests	2021	Yes	No
539	Whitman, E; Parisien, MA; Thompson, DK; Hall, RJ; Skakun, RS; Flannigan, MD	Variability and drivers of burn severity in the northwestern Canadian boreal forest	Burn severity (ecological impacts of fire on vegetation and soils) influences post-fire stand structure and species composition. The spatial pattern of burn severity may compound the ecological impacts of fire through distances to seed sources and availability of bud banks and seedbeds. Land managers require spatial burn severity data to manage post-fire risks, ecosystem recovery, and assess the …	boreal forest; burn severity; fire severity; fire weather; forest fire; fuel structure; topoedaphic context; wildfire	2018	Yes	Yes	Plants
540	Huerta, S; Marcos, E; Fernandez-Garcia, V; Calvo, L	Resilience of Mediterranean communities to fire depends on burn severity and type of ecosystem	Background: Burn severity plays an important role in shaping vegetation recovery in Mediterranean ecosystems. In the present study, we aimed to evaluate the influence of burn severity on short-term vegetation resilience in different ecosystems. We selected the Cabrera wildfire (northwest Iberian Peninsula), which affected shrubland, heathland, broomland, and oak woodland ecosystems in 2017. Immed…	Burn severity; Mediterranean ecosystems; Recovery; Vegetation resilience; Wildfires	2022	Yes	No
541	Spatola, MF; Borghetti, M; Nol, A	Elucidating factors driving post-fire vegetation recovery in the Mediterranean forests using Landsat spectral metrics	Wildfires represent one of the primary disturbance agents in the Mediterranean, significantly affecting the ecological integrity of forests. Therefore, understanding the spatial patterns of post-fire vegetation recovery is crucial to improving forest restoration planning and assessing the regeneration capacity of different forest stands that have been impacted by wildfires. In this study, we anal…	Wildfire; Post-fire vegetation recovery; Mediterranean forest; Landsat Time Series (LTS); Google Earth Engine; Environmental variable	2023	Yes	No
542	Geary, WL; Buchan, A; Allen, T; Attard, D; Bruce, MJ; Collins, L; Ecker, TE; Fairman, TA; Hollings, T; Loeffler, E; Muscatello, A; Parkes, D; Thomson, J; White, M; Kelly, E	Responding to the biodiversity impacts of a megafire: A case study from south-eastern Australia's Black Summer	Aim Megafires are increasing in intensity and frequency globally. The impacts of megafires on biodiversity can be severe, so conservation managers must be able to respond rapidly to quantify their impacts, initiate recovery efforts and consider conservation options within and beyond the burned extent. We outline a framework that can be used to guide conservation responses to megafires, using the …	biodiversity; fire management; fire severity; Megafire; prioritization; spatial conservation action planning; species distribution models; threatened species; wildfire	2022	Yes	Yes	Multi
543	Trabaud, L	Are wildland fires threatening the Mediterranean flora and vegetation?	Fire is an ancient and universal ecological force which has shaped most of plant communities and landscapes of the Mediterranean basin. Associated with climate and topography, fire has contributed to create, but not always predominantly, the types of vegetation growing around the Mediterranean Sea. In any study dealing with plant dynamics after fire, qualitative and quantitative aspects should be…		1998	Yes	No
544	Holmes, AL; Robinson, WD	Fire mediated patterns of population densities in mountain big sagebrush bird communities	We employed a chronosequence approach to evaluate patterns of bird abundance in relation to post-fire vegetation recovery in mountain big sagebrush (Artemisia tridentata vaseyana). We estimated population density for 12 species of birds within the perimeters of 4 fires that had undergone 820 years of vegetation recovery and on adjacent unburned areas in the northwestern Great Basin, USA. Six spec…	Artemisia tridentata; birds; Brewer's sparrow; chronosequence; fire; gray flycatcher; green-tailed towhee; horned lark; succession; vesper sparrow	2013	Yes	No
545	Masudi, SP; Odadi, WO; Kimuyu, DM; Gachuiri, CK; Sensenig, RL; Young, TP	Wild herbivores and cattle have differing effects on postfire herbaceous vegetation recovery in an African savanna	Fire and herbivory have profound effects on vegetation in savanna ecosystems, but little is known about how different herbivore groups influence vegetation dynamics after fire. We assessed the separate and combined effects of herbivory by cattle and wild meso- and megaherbivores on postfire herbaceous vegetation cover, species richness, and species turnover in a savanna ecosystem in central Kenya…	cattle-wildlife interaction; exclosures; fire-herbivory interaction; grass/forb balance; prescribed burning; pyrodiversity; species turnover	2024	Yes	No
546	Oseghae, I; Bhaganagar, K; Mestas-Nuñez, AM	The Dolan Fire of Central Coastal California: Burn Severity Estimates from Remote Sensing and Associations with Environmental Factors	In 2020, wildfires scarred over 4,000,000 hectares in the western United States, devastating urban populations and ecosystems alike. The significant impact that wildfires have on plants, animals, and human environments makes wildfire adaptation, management, and mitigation strategies a critical task. This study uses satellite imagery from Landsat to calculate burn severity and map the fire progres…	burn severity; wildfire; fire progression; fuel model; California wildfires	2024	Yes	No
547	Brancatelli, GIE; Yezzi, AL; Zalba, SM	Fire as a management tool for invasive woody plants in natural environments: A systematic review	Invasive woody plants can cause profound changes in receiving ecosystems, such as alteration of hydrological and nutrient cycles, retraction of native flora and fauna, and modification of the frequency and intensity of natural disturbances. Prescribed fires could be a useful tool to control or eliminate invasive species; however, they are not yet fully accepted as a management tool in natural eco…	Conservation; Invasive woody plants; Management; Prescribed fire; Natural environment	2024	Yes	No
548	Hoff, V; Teske, CC; Riddering, JP; Queen, LP; Gdula, EG; Bunn, WA	CHANGES IN SEVERITY DISTRIBUTION AFTER SUBSEQUENT FIRES ON THE NORTH RIM OF GRAND CANYON NATIONAL PARK, ARIZONA, USA	Understanding the distribution of fire severity patches across a landscape is of critical importance to managers and researchers. Of particular interest are those areas that burn multiple times. Understanding the complexity of these multiple entry, mixed severity patches is an important component of managing the landscape. We investigated the role that initial fire severity might play on subseque…	Arizona; Grand Canyon National Park; fire severity; fire-on-fire interactions; MTBS; spatial analysis; wildfire	2014	Yes	No
549	Salvia, M; Ceballos, D; Grings, F; Karszenbaum, H; Kandus, P	POST-FIRE EFFECTS IN WETLAND ENVIRONMENTS: LANDSCAPE ASSESSMENT OF PLANT COVERAGE AND SOIL RECOVERY IN THE PARANA RIVER DELTA MARSHES, ARGENTINA	During 2008, under a region-wide drought, there were a large number of simultaneous fires in the Parana River Delta region: the most affected vegetation was in marshes dominated by Schoenoplectus californicus (C.A.Mey.) Sojak or Cyperus giganteus Vahl. The objective of this paper was to study fire severity in terms of fire effect on vegetation cover and soil properties, and the recovery of those …	Cyperus giganteus; fire severity; fluvial wetlands; optical remote sensing; Parana River Delta; post-fire recovery; Schoenoplectus californicus; soil properties; vegetation cover	2012	Yes	No
550	Danneyrolles, V; Smetanka, C; Fournier, R; Boucher, J; Guindon, L; Waldron, K; Bourdon, JF; Bonfils, D; Beaudoin, M; Ibarzabal, J; Rossi, S; Boucher, Y	Assessing spatial patterns of burn severity for guiding post-fire salvage logging in boreal forests of Eastern Canada	Areas affected by forest fires are increasing worldwide, making salvage logging (i.e., harvesting fire-affected trees) an increasingly used practice to reduce the economic impacts of fire on forestry. However, salvage logging can have strong ecological impacts, notably on post-fire forest regeneration and biodiversity. Burn severity (i.e., the degree to which fires impact the vegetation and soil)…	Ecosystem-based forest management; Disturbed forests; Black spruce; DNBR; RBR; RdNBR	2024	Yes	Yes	Plants
551	Carrión-Paladines, V; Fries, A; Hinojosa, MB; Oña, A; Alvarez, LJ; Benítez, A; Rodríguez, FL; García-Ruiz, R	Effects of Low-Severity Fire on Soil Physico-Chemical Properties in an Andean Páramo in Southern Ecuador	The high Andean paramos (AnP) are unique ecosystems that harbor high biodiversity and provide important ecosystem services, such as water supply and regulation, as well as carbon sequestration. In southern Ecuador, this ecosystem is threatened by anthropogenic burning activities to create pastures and agricultural land. However, knowledge of the effects of fire on soil properties and nutrient ava…	Andean paramo; fire ecology; low-severity fire; soil nutrient dynamics	2023	Yes	No
552	Moritz, MA	Spatiotemporal analysis of controls on shrubland fire regimes: Age dependency and fire hazard	Large fires in chaparral-dominated shrublands of southern and central California are widely attributed to decades of fire suppression. Prehistoric shrubland landscapes are hypothesized to have exhibited fine-grained age-patch mosaics in which fire spread was limited by the age and spatial pattern of fuels. In contrast, I hypothesize that fires during extreme weather conditions have been capable o…	chaparral shrublands; crown fire ecosystem; disturbance regime; fire frequency; landscape mosaic; Los Padres National Forest, California; suppression	2003	Yes	No
553	Wysong, M; Legge, S; Clark, A; Maier, S; Cowell, S; Mackay, G	The sum of small parts: changing landscape fire regimes across multiple small landholdings in north-western Australia with collaborative fire management	Fire is a natural process in tropical savannas, but contemporary cycles of recurrent, extensive, severe fires threaten biodiversity and other values. In northern Australia, prescribed burning to reduce wildfire incidence is incentivised through a regulated emissions abatement program. However, only certain vegetation types are eligible; also, managers of small land parcels are disadvantaged by th…	fire management; traditional fire management; tropical savanna; carbon emissions; emissions abatement; Indigenous fire management; pindan woodlands; biocultural indicators	2022	Yes	No
554	Keeley, JE; Zedler, PH	Large, high-intensity fire events in southern California shrublands: debunking the fine-grain age patch model	We evaluate the fine-grain age patch model of. re regimes in southern California shrublands. Proponents contend that the historical condition was characterized by frequent small to moderate size, slow-moving smoldering fires, and that this regime has been disrupted by fire suppression activities that have caused unnatural fuel accumulation and anomalously large and catastrophic wild fires. A revi…	19th century; Baja California; chaparral; fine-grain age patch mosaic; fire history; high-intensity fires; megafires; sage scrub; Santa Ana winds	2009	Yes	No
555	Carrillo-Garcia, C; Hernando, C; Diez, C; Guijarro, M; Madrigal, J	Severity, Logging and Microsite Influence Post-Fire Regeneration of Maritime Pine	We investigated the influence of fire severity, logging of burnt wood, local ecological factors and their interaction on the natural regeneration, survival and growth of maritime pine (Pinus pinaster Ait.), following a fire that took place in 2005. During the period 2006-2020, a sample of 1900 seedlings were monitored, in which three post-fire treatments were applied: (1) Early logging (before se…	competition index; fire severity; local ecological factors; maritime pine; pine-shrub interactions; post-fire management; post-fire regeneration; salvage logging	2024	Yes	No
556	Lozano, FJ; Suárez-Seoane, S; de Luis-Calabuig, E	Does fire regime affect both temporal patterns and drivers of vegetation recovery in a resilient Mediterranean landscape? A remote sensing approach at two observation levels	We investigate how fire regime may influence both temporal patterns and drivers of vegetation regeneration in a Natural Park (NW Spain) affected by a long history of fire events and human activities. To address this issue, we evaluate the suitability of five spectral indices derived from Landsat imagery (for the period 1992-2005) for estimating biophysical properties of vegetation and monitoring …	fire recurrence; land management; Landsat; patch dynamics; spectral index	2012	Yes	No
557	Fernández, C; Vega, JA; Fonturbel, T	Does fire severity influence shrub resprouting after spring prescribed burning?	Prescribed burning is commonly used to reduce the risk of severe wildfire. However, further information about the associated environmental effects is required to help forest managers select the most appropriate treatment. To address this question, we evaluated if fire severity during spring prescribed burning significantly affects the resprouting ability of two common shrub species in shrubland u…	Erica australis; Pterospartum tridentatum; Wildfire prevention; Fire severity; Resprouting vigour; Canonical correlation	2013	Yes	No
558	Piñol, J; Beven, K; Viegas, D	Modelling the effect of fire-exclusion and prescribed fire on wildfire size in Mediterranean ecosystems	There is a debate on which factor, fuel accumulation or meteorological variability, is the fundamental control of the occurrence of large fires in Mediterranean-type ecosystems. Its resolution has important management implications, because if the fuel hypothesis proves to be right, then fire-exclusion would enhance the occurrence of large wildfires, and prescribed-fires would be a useful tool to …	vegetation dynamics; fire regime; fire extinction; fuel dynamics; GLUE	2005	Yes	No
559	Thode, AE; van Wagtendonk, JW; Miller, JD; Quinn, JF	Quantifying the fire regime distributions for severity in Yosemite National Park, California, USA	This paper quantifies current fire severity distributions for 19 different fire-regime types in Yosemite National Park, California, USA. Landsat Thematic Mapper remote sensing data are used to map burn severity for 99 fires (cumulatively over 97 000 ha) that burned in Yosemite over a 20-year period. These maps are used to quantify the frequency distributions of fire severity by fire-regime type. …	burn severity; dNBR; Landsat; RdNBR; Sierra Nevada	2011	Yes	No
560	McColl-Gausden, EF; Griffiths, J; Collins, L; Weeks, AR; Tingley, R	The power of eDNA sampling to investigate the impact of Australian mega-fires on platypus occupancy	Fire plays an important role in many ecosystems, but megafires are increasing the area burnt in forested regions globally. The 2019-2020 megafires in south-eastern Australia were unprecedented with respect to area burnt and the spatial extent of high-severity fire. Yet, there is limited knowledge regarding the impact of these megafires on biodiversity, especially aquatic fauna. Here we investigat…	Environmental DNA; Site occupancy detection model; High -severity fire; Aquatic; Wildfire	2023	Yes	Yes	Mammals
561	Vázquez, A; Pérez, B; Fernández-González, F; Moreno, JM	Recent fire regime characteristics and potential natural vegetation relationships in Spain	In heavily altered landscapes, where vegetation is not natural and where people are the main source of ignitions, relationships between fire occurrence and climate conditions may be unclear. The objective of this study was to evaluate to what extent territories with similar Potential Natural Vegetation (PNV) in peninsular Spain differ in their forest fire characteristics. From 1974 to 1994, more …	fire frequency; fire rotation period; fire season; forest cover; hybrid canonical ordination; ignition cause; PCA; RDA	2002	Yes	No
562	Moya, D; Sagra, J; Lucas-Borja, ME; Plaza-Alvarez, PA; González-Romero, J; De Las Heras, J; Ferrandis, P	Post-Fire Recovery of Vegetation and Diversity Patterns in Semiarid Pinus halepensis Mill. Habitats after Salvage Logging	After wildfires, emergency actions and post-fire management are implemented to mitigate fire damage. Salvage logging is a tool often applied to burned stands, but despite being a post-fire forest management tool to restore ecosystem functions, its ecological effects remain poorly understood. In the Mediterranean Basin, where land use and land-use change are bringing about changes in drought perio…	pine recruitment; wildfire recovery; post-fire management; pine saplings; alpha diversity	2020	Yes	No
563	Santos, JL; Hradsky, BA; Keith, DA; Rowe, KC; Senior, KL; Sitters, H; Kelly, LT	Beyond inappropriate fire regimes: A synthesis of fire-driven declines of threatened mammals in Australia	Fire can promote biodiversity, but changing patterns of fire threaten species worldwide. While scientific literature often describes ''inappropriate fire regimes'' as a significant threat to biodiversity, less attention has been paid to the characteristics that make a fire regime inappropriate. We go beyond this generic description and synthesize how inappropriate fire regimes contribute to decli…	biodiversity; demographic processes; dispersal; extinction; fire frequency; movement; reproduction; survival; wildfire	2022	Yes	No
564	Gill, AM; McCarthy, MA	Intervals between prescribed fires in Australia: what intrinsic variation should apply?	Because of increasing concern over the constancy of intervals between prescribed fires within a vegetation type, we examine various sources of evidence that can be used to determine variation appropriate to the conservation of biodiversity while minimizing the chances of economically destructive fires. Primary juvenile periods of plants (especially of 'serotinous seeders') and non-breeding period…	prescribed fire; fire intervals; fire frequency; conservation; biodiversity; fire suppression	1998	Yes	No
565	Eliott, M; Lewis, T; Venn, T; Srivastava, SK	Planned and unplanned fire regimes on public land in south-east Queensland	Land management agencies in Queensland conduct planned burning for a variety of reasons, principally for management of fuels for human asset protection and biodiversity management. Using Queensland Parks and Wildlife Service's archived manually derived fire reports, this study considered the individual components of the fire regime (extent, frequency and season) to determine variation between pla…	controlled burn; ecological burn; fire mapping; prescribed fire; wildfire	2020	Yes	No
566	Chu, T; Guo, XL; Takeda, K	Effects of Burn Severity and Environmental Conditions on Post-Fire Regeneration in Siberian Larch Forest	Post-fire forest regeneration is strongly influenced by abiotic and biotic heterogeneity in the pre- and post-fire environments, including fire regimes, species characteristics, landforms, hydrology, regional climate, and soil properties. Assessing these drivers is key to understanding the long-term effects of fire disturbances on forest succession. We evaluated multiple factors influencing patte…	post-fire regeneration; forest recruitment; vegetation recovery; Larix sibirica; remote sensing; Siberia	2017	Yes	Yes	Plants
567	Güney, CO; Mert, A; Gülsoy, S	Assessing fire severity in Turkey's forest ecosystems using spectral indices from satellite images	Fire severity classifications determine fire damage and regeneration potential in post-fire areas for effective implementation of restoration applications. Since fire damage varies according to vegetation and fire characteristics, regional assessment of fire severity is crucial. The objectives of this study were: (1) to test the performance of different satellite imagery and spectral indices, and…	Remote sensing; Forest fire; Fire severity; Spectral indices; Composite burn index	2023	Yes	No
568	Namukonde, N; Simukonda, C; Ganzhorn, JU	Different effects of fire age and fire recurrence on grass and woody plant chemistry in Kafue National Park, Zambia	In savannas, fire and herbivores are important drivers of natural ecosystem processes. Fire is also used intensively for management purposes. However, reported fire effects differ between studies. Reasons for these differences are still poorly understood. Here, we investigated the effects of fire on leaf chemistry of grasses and woody plants in the savanna of the Busanga Flood Plain, Zambia, in r…	African savanna; fire frequency; fire management; feed quality; grassland; plant chemistry; plant response	2023	Yes	No
569	Andersen, AN	Faunal responses to fire in Australian tropical savannas: Insights from field experiments and their lessons for conservation management	Aim Fire is particularly frequent, complex and contentious in the vast tropical savannas of northern Australia, where declines in many threatened species are associated with fire, and substantial areas are under fire management for greenhouse gas abatement. Controlled field experiments are crucial for understanding biodiversity responses, and here I present key insights into faunal responses to f…	fire experiments; fire frequency; fire intensity; fire management; fire‐ prone biomes; monsoonal tropics	2021	Yes	No
570	Conceiçao, AA; Lima, GD; Fagundes, ACD; Costa, JSD; Florez, OJV; Bezerra-Silva, A; Villa, PM	Colonization-persistence trade-offs shape changes on vegetation island community assembly in campo rupestre under fire disturbance	We studied neglected island plant communities on rock outcrops (vegetation islands or patches) that harbor many endemic species. We assessed how the post-fire habitat conditions (factor related to habitat filtering), the patch area and substrate depth (factors related to resource availability and environmental filtering), and the patch distance (spatial factor related to dispersal limitation) sha…	Desiccation-tolerant obligate seeders; Fire -habitat conditions; Obligate resprouters; Persistence-reproduction trade-offs; Plant life forms; Rock outcrop vegetation	2024	Yes	No
571	Campbell-Jones, MM; Bassett, M; Bennett, AF; Chia, EK; Leonard, S; Collins, L	Fire severity has lasting effects on the distribution of arboreal mammals in a resprouting forest	Wildfire severity is assumed to be an important driver of habitat availability and species' distributions in forest ecosystems. Many studies have focused on the immediate or short-term effects of fire severity in fire-prone ecosystems, with much less focus on how long the effect of fire severity may persist. We examined the effect of fire severity on the distribution of arboreal mammals at 3 and …	arboreal mammal; ecosystem resilience; ecosystem resistance; fire refugia; fire severity; temperate eucalypt forest	2022	Yes	Yes	Mammals
572	Heydari, M; Moradizadeh, H; Omidipour, R; Mezbani, A; Pothier, D	Spatio-temporal changes in the understory heterogeneity, diversity, and composition after fires of different severities in a semiarid oak (Quercus brantii Lindl.) forest	In arid and semiarid forests and rangelands, native ranchers and farmers frequently use fire as a tool to improve soil fertility and vegetation composition, and to facilitate soil tilling. Investigating changes in ecosystem characteristics after these measures is of great importance for establishing management and recovery strategies. This study aimed to investigate spatial-temporal changes in th…	anthropogenic fires; evenness; MRPP; recovery; vegetation	2020	Yes	No
573	Tada, CK; Plumanns-Pouton, ES; Penman, TD; Filkov, AI	Fire intensity effects on serotinous seed survival	Background In fire-prone environments, some species store their seeds in canopy cones (serotiny), which provides seeds protection from the passage of fire before stimulating seed release. However, the capacity of serotinous cones to protect seeds under high intensity fire is uncertain. Beyond simply high versus low fire intensity or severity, we must understand the influence of the specific chara…	Seed survival; Serotiny; Obligate seeders; Radiant heat flux; Dynamic heat; Fire intensity; Banksia ericifolia; Hakea nodosa	2024	Yes	No
574	Perez, B; Moreno, JM	Fire-type and forestry management effects on the early postfire vegetation dynamics of a Pinus pinaster woodland	The objective of this research was to study the effects of type of fire, prefire-, and postfire-management on the postfire vegetation dynamics of a Pinus pinaster woodland in Central Spain, burned at 15 yr of age. The effects of type of fire (crown-, or surface-fire), prefire-management (thinning out of trees and clearing of brush or no such actions) and postfire-management (removal of burned tre…	Cistus ladanifer; crown-fire; fire severity; Leguminosae; Mediterranean-type ecosystems; Spain; surface-fire	1998	Yes	No
575	Zoffoun, OG; Djagoun, CAMS; Sogbohossou, EA	Distribution patterns of fire regime in the Pendjari Biosphere Reserve, West Africa	Pendjari Biosphere Reserve (PBR), a primary component of the W-Arly-Pendjari transboundary biosphere reserve, represents the largest intact wild ecosystem and pristine biodiversity spot in West Africa. This savannah ecosystem has long been affected by fire, which is the main ecological driver for the annual rhythm of life in the reserve. Understanding the fire distribution patterns will help to i…	fire season; fire frequency; West African savannah; moderate resolution imaging spectroradiometer (MODIS); burned area	2023	Yes	No
576	Poulos, LP; Roy, BA	Fire and False Brome: How Do Prescribed Fire and Invasive Brachypodium sylvaticum Affect Each Other?	Brachypodium sylvaticum, a shade-tolerant, forest dwelling, and aggressive invasive grass native to Eurasia, is a noxious weed in California, Oregon, and Washington. This species could cause ecosystem collapse by altering forest fire regimes. To examine interactions with fire, we divided two Willamette National Forest sites into eight units and randomly selected half for treatment with prescribed…	Conifer forest; Douglas fir; fire intensity; fire severity; invasive grass; prescribed fire; shade tolerance	2015	Yes	No
577	Yan, H; Liu, GX	Fire's Effects on Grassland Restoration and Biodiversity Conservation	Ecosystem succession and biodiversity change associated with grassland fires are crucial for the patterns and dynamics of ecosystem functioning and services. The reactions to fire by different grassland types vary diversely, and are determined by certain species assemblages and environments. However, there are still uncertainties concerning the role of fire in affecting grassland ecosystems and h…	grassland restoration; fire; ecosystem structure and functioning; biodiversity; ecosystem services	2021	Yes	No
[truncated: 8,573 more rows]

## Sheet: Sheet1
Articles included in the topic modelling analysis and qualitative review.
